# Supplementary material for: Voting on Embryonic Stem Cell Research: Citizens More Supportive than Politicians
Source: PLoS One. 2017 Jan 26;12(1):e0170656. doi: 10.1371/journal.pone.0170656 (PMC5268364; doi:10.1371/journal.pone.0170656)
Supplement: S1 ZIP File — (ZIP) [file pone.0170656.s002.zip]

Archive with 8 entries (8 files):
- stemcells_data.csv
- Ref516.csv
- stemcells_code.R
- out/App01a.csv
- out/App01citizen.csv
- out/App01pol.csv
- out/tab01.csv
- out/tab02.csv
