# Supplementary material for: Voting on Embryonic Stem Cell Research: Citizens More Supportive than Politicians
Source: PLoS One. 2017 Jan 26;12(1):e0170656. doi: 10.1371/journal.pone.0170656 (PMC5268364; doi:10.1371/journal.pone.0170656)
Supplement: S1 ZIP File — (ZIP) [file pone.0170656.s002.zip › stemcells_data.csv]

Politician	VoteYes	MatchConstituency	IsFemale	IsMarried	IsDivorced	Age	Age2	UniversityEdu	Catholic	FromLatinCanton	PartyRight	PartyLeft	PartyRightConserv	PartyChristianDem	PartyLiberals	PartySocialDem	PartyGreens	PartySmaller	PartyNA	CantonID	NoInterests	TimeinParliament	CantonYes	ChurchNeverSeldom	LowIncome	ImpactCountry
1	1	1	1	0	1	0	56	3136	0	1	1	1	0	1	0	0	0	0	0	0	VD	3	4.03933292054795	0.838983361	9999	9999	9999
2	1	0	0	0	1	0	38	1444	1	0	0	0	0	0	1	0	0	0	0	0	SZ	0	0.0502918252054795	0.568356196	9999	9999	9999
3	1	0	0	0	1	0	46	2116	0	1	1	0	1	0	0	0	1	0	0	0	VD	18	1.54618223616438	0.838983361	9999	9999	9999
4	1	0	0	0	1	0	49	2401	1	0	0	0	1	0	0	0	0	2	1	0	ZG	0	0.0502918252054795	0.624711218	9999	9999	9999
5	1	0	0	0	1	0	47	2209	1	1	1	0	1	0	0	0	0	0	1	0	VD	0	9.04207264657534	0.838983361	9999	9999	9999
6	1	0	0	0	1	0	39	1521	1	1	0	0	1	0	0	0	0	2	1	0	ZH	0	0.0502918252054795	0.664245801	9999	9999	9999
7	1	1	1	0	1	0	51	2601	0	0	0	1	0	1	0	0	0	0	0	0	ZG	1	4.03933292054795	0.624711218	9999	9999	9999
8	1	1	1	0	1	0	37	1369	1	0	1	0	0	0	0	1	0	0	0	0	TI	4	3.23385346849315	0.679804199	9999	9999	9999
9	1	0	0	0	0	1	57	3249	1	1	0	0	1	0	0	0	1	0	0	0	TG	7	8.04755209863014	0.595369935	9999	9999	9999
10	1	1	1	0	1	0	40	1600	1	0	1	0	0	0	1	0	0	0	0	0	VS	5	4.03933292054795	0.536510882	9999	9999	9999
11	1	1	1	0	0	0	60	3600	0	0	1	1	0	0	0	0	0	0	1	0	TI	0	0.0502918252054795	0.679804199	9999	9999	9999
12	1	1	1	0	1	0	51	2601	1	1	0	0	0	0	0	1	0	0	0	0	BE	19	4.03933292054795	0.616700921	9999	9999	9999
13	1	1	1	0	0	0	45	2025	1	0	1	0	0	0	0	1	0	0	0	0	VS	0	0.0502918252054795	0.536510882	9999	9999	9999
14	1	1	1	0	1	0	58	3364	0	0	1	0	0	0	0	1	0	0	0	0	GE	5	8.04755209863014	0.845550361	9999	9999	9999
15	1	1	1	0	1	0	51	2601	0	1	0	1	0	1	0	0	0	0	0	0	ZH	8	4.03933292054795	0.664245801	9999	9999	9999
16	1	0	0	1	0	0	51	2601	1	0	0	0	0	0	1	0	0	0	0	0	SG	10	4.03933292054795	0.593950801	9999	9999	9999
17	1	1	1	0	0	0	51	2601	0	1	0	1	0	1	0	0	0	0	0	0	ZH	1	2.06399045534247	0.664245801	9999	9999	9999
18	1	0	0	0	0	0	47	2209	1	0	1	0	0	0	1	0	0	0	0	0	FR	0	0.0502918252054795	0.704843671	9999	9999	9999
19	1	1	1	1	0	0	49	2401	1	1	0	0	1	0	0	0	1	0	0	0	ZH	3	8.04755209863014	0.664245801	9999	9999	9999
20	1	1	1	0	1	0	45	2025	0	0	0	1	0	1	0	0	0	0	0	0	LU	0	0.0502918252054795	0.608027571	9999	9999	9999
21	1	0	0	0	1	0	53	2809	1	1	0	0	1	0	0	0	0	2	1	0	ZH	0	0.0502918252054795	0.664245801	9999	9999	9999
22	1	1	1	1	1	0	35	1225	1	1	1	0	1	0	0	0	1	0	0	0	VD	0	0.0502918252054795	0.838983361	9999	9999	9999
23	1	0	0	0	1	0	43	1849	1	0	1	1	0	1	0	0	0	0	0	0	VS	0	0.0502918252054795	0.536510882	9999	9999	9999
24	1	1	1	0	1	0	69	4761	1	1	0	1	0	1	0	0	0	0	0	0	BS	0	4.03933292054795	0.681895958	9999	9999	9999
25	1	0	0	0	1	0	62	3844	1	0	0	0	1	0	0	0	1	0	0	0	LU	8	7.26125072876712	0.608027571	9999	9999	9999
26	1	1	1	0	1	0	58	3364	1	0	0	0	0	0	0	1	0	0	0	0	SO	24	10.2530315506849	0.642564358	9999	9999	9999
27	1	1	1	0	1	0	51	2601	1	0	0	0	1	0	0	0	1	0	0	0	SG	2	17.5598808657534	0.593950801	9999	9999	9999
28	1	1	1	1	1	0	55	3025	0	1	0	1	0	1	0	0	0	0	0	0	BE	4	4.03933292054795	0.616700921	9999	9999	9999
29	1	1	1	0	0	1	51	2601	0	0	0	0	0	0	0	1	0	0	0	0	AG	0	0.0502918252054795	0.641394572	9999	9999	9999
30	1	0	0	1	1	0	50	2500	1	1	0	0	1	0	0	0	1	0	0	0	BE	0	0.0502918252054795	0.616700921	9999	9999	9999
31	1	1	1	0	1	0	66	4356	0	0	0	1	0	1	0	0	0	0	0	0	AG	12	8.04755209863014	0.641394572	9999	9999	9999
32	1	1	1	0	1	0	57	3249	0	1	0	1	0	1	0	0	0	0	0	0	BE	2	9.06399045479452	0.616700921	9999	9999	9999
33	1	1	1	0	0	0	40	1600	1	0	1	0	1	0	0	0	1	0	0	0	VS	1	4.03933292054795	0.536510882	9999	9999	9999
34	1	0	0	0	1	0	51	2601	0	0	0	1	0	1	0	0	0	0	0	0	SZ	3	8.04755209863014	0.568356196	9999	9999	9999
35	1	1	1	0	1	0	55	3025	0	1	0	1	0	1	0	0	0	0	0	0	BL	0	4.07494935890411	0.693663422	9999	9999	9999
36	1	1	1	0	1	0	62	3844	1	1	1	0	0	0	0	1	0	0	0	0	VD	10	8.04755209863014	0.838983361	9999	9999	9999
37	1	1	1	0	1	0	44	1936	0	1	0	1	0	1	0	0	0	0	0	0	TG	16	4.03933292054795	0.595369935	9999	9999	9999
38	1	1	1	0	0	0	54	2916	1	0	1	0	0	0	0	1	0	0	0	0	FR	8	4.03933292054795	0.704843671	9999	9999	9999
39	1	0	0	0	1	0	46	2116	1	1	0	0	1	0	0	0	1	0	0	0	GL	4	12.0749493589041	0.612467953	9999	9999	9999
40	1	1	1	0	1	0	43	1849	1	1	1	0	0	0	0	1	0	0	0	0	NE	0	0.0502918252054795	0.750381291	9999	9999	9999
41	1	0	0	1	0	0	53	2809	1	0	0	0	1	0	0	0	1	0	0	0	AG	2	8.04755209863014	0.641394572	9999	9999	9999
42	1	0	0	0	0	0	50	2500	0	1	0	1	0	1	0	0	0	0	0	0	BE	4	12.0749493589041	0.616700921	9999	9999	9999
43	1	1	1	0	1	0	46	2116	1	1	0	0	0	0	0	1	0	0	0	0	ZH	0	0.0502918252054795	0.664245801	9999	9999	9999
44	1	1	1	0	1	0	46	2116	1	1	1	0	0	0	0	1	0	0	0	0	VD	2	4.03933292054795	0.838983361	9999	9999	9999
45	1	1	1	0	1	0	53	2809	1	1	1	1	0	1	0	0	0	0	0	0	VD	0	0.0502918252054795	0.838983361	9999	9999	9999
46	1	0	0	0	1	0	57	3249	1	0	0	0	1	0	0	0	1	0	0	0	GR	0	12.0749493589041	0.619496942	9999	9999	9999
47	1	1	1	0	1	0	50	2500	1	1	0	1	0	1	0	0	0	0	0	0	BL	18	5.65029182465753	0.693663422	9999	9999	9999
48	1	1	1	0	1	0	60	3600	0	0	0	1	0	1	0	0	0	0	0	0	LU	4	4.03933292054795	0.608027571	9999	9999	9999
49	1	1	1	0	1	0	51	2601	1	1	0	0	0	0	0	1	0	0	0	0	ZH	0	0.0502918252054795	0.664245801	9999	9999	9999
50	1	1	1	0	1	0	51	2601	1	1	0	1	0	1	0	0	0	0	0	0	BE	10	4.03933292054795	0.616700921	9999	9999	9999
51	1	1	1	0	0	0	55	3025	1	1	0	0	1	0	0	0	1	0	0	0	BL	2	4.03933292054795	0.693663422	9999	9999	9999
52	1	0	0	1	0	1	65	4225	0	1	1	0	1	0	0	0	0	2	1	0	VD	7	4.03933292054795	0.838983361	9999	9999	9999
53	1	1	1	0	0	1	56	3136	1	1	1	0	0	0	0	1	0	0	0	0	VD	9	4.03933292054795	0.838983361	9999	9999	9999
54	1	0	0	1	0	0	31	961	1	1	0	0	1	0	0	0	1	0	0	0	ZH	0	0.0502918252054795	0.664245801	9999	9999	9999
55	1	0	0	1	0	0	55	3025	1	1	0	0	1	0	0	0	1	0	0	0	BL	2	8.02289456438356	0.693663422	9999	9999	9999
56	1	1	1	1	0	0	50	2500	1	1	0	0	1	0	0	0	1	0	0	0	ZH	2	13.8776890849315	0.664245801	9999	9999	9999
57	1	0	0	1	0	0	40	1600	0	1	0	0	1	0	0	0	1	0	0	0	ZH	4	5.65029182465753	0.664245801	9999	9999	9999
58	1	1	1	0	1	0	48	2304	0	1	1	0	0	0	0	0	0	0	1	0	VD	3	5.22837401643836	0.838983361	9999	9999	9999
59	1	0	0	1	1	0	45	2025	1	1	0	0	1	0	0	0	0	2	1	0	BE	6	8.04755209863014	0.616700921	9999	9999	9999
60	1	1	1	0	1	0	56	3136	1	1	0	0	0	0	0	1	0	0	0	0	BE	5	4.03933292054795	0.616700921	9999	9999	9999
61	1	1	1	0	1	0	65	4225	0	1	0	1	0	1	0	0	0	0	0	0	ZH	3	4.03933292054795	0.664245801	9999	9999	9999
62	1	0	0	1	0	0	53	2809	1	1	1	0	1	0	0	0	0	0	1	0	VD	0	0.0502918252054795	0.838983361	9999	9999	9999
63	1	1	1	0	1	0	47	2209	0	0	0	0	0	0	0	1	0	0	0	0	SG	24	8.04755209863014	0.593950801	9999	9999	9999
64	1	0	0	1	0	0	49	2401	0	1	0	0	1	0	0	0	1	0	0	0	BS	0	0.0502918252054795	0.681895958	9999	9999	9999
65	1	1	1	0	1	0	62	3844	0	1	0	1	0	1	0	0	0	0	0	0	BE	7	8.04755209863014	0.616700921	9999	9999	9999
66	1	0	0	0	1	0	42	1764	1	0	1	0	0	0	1	0	0	0	0	0	VS	2	4.03933292054795	0.536510882	9999	9999	9999
67	1	1	1	0	1	0	63	3969	0	0	0	0	0	0	0	1	0	0	0	0	NW	5	8.04755209863014	0.604613785	9999	9999	9999
68	1	0	0	0	1	0	55	3025	0	1	0	1	0	0	0	0	0	0	1	0	BE	1	6.55166168767123	0.616700921	9999	9999	9999
69	1	1	1	0	1	0	51	2601	1	0	0	1	0	1	0	0	0	0	0	0	AG	2	12.0749493589041	0.641394572	9999	9999	9999
70	1	1	1	0	1	0	53	2809	1	0	1	1	0	1	0	0	0	0	0	0	FR	0	0.0502918252054795	0.704843671	9999	9999	9999
71	1	0	0	1	1	0	47	2209	0	1	0	0	1	0	0	0	1	0	0	0	ZH	4	12.0749493589041	0.664245801	9999	9999	9999
72	1	1	1	0	0	1	43	1849	1	1	0	1	0	1	0	0	0	0	0	0	ZH	0	4.03933292054795	0.664245801	9999	9999	9999
73	1	1	1	1	1	0	25	625	0	0	0	1	0	1	0	0	0	0	0	0	SG	0	0.0502918252054795	0.593950801	9999	9999	9999
74	1	1	1	0	1	0	52	2704	1	0	1	0	0	0	0	1	0	0	0	0	TI	25	8.04755209863014	0.679804199	9999	9999	9999
75	1	0	0	0	1	0	39	1521	1	0	1	0	0	0	1	0	0	0	0	0	JU	0	0.0502918252054795	0.707080186	9999	9999	9999
76	1	0	0	0	1	0	60	3600	1	1	0	0	1	0	0	0	1	0	0	0	BE	6	20.0502918246575	0.616700921	9999	9999	9999
77	1	1	1	0	1	0	54	2916	1	0	1	0	0	0	1	0	0	0	0	0	GE	10	20.0722096328767	0.845550361	9999	9999	9999
78	1	0	0	1	0	0	57	3249	0	0	1	0	0	0	1	0	0	0	0	0	TI	6	4.03933292054795	0.679804199	9999	9999	9999
79	1	1	1	0	1	0	58	3364	0	1	0	0	0	0	1	0	0	0	0	0	BL	0	0.0502918252054795	0.693663422	9999	9999	9999
80	1	1	1	0	1	0	60	3600	0	0	0	1	0	1	0	0	0	0	0	0	AG	3	4.03933292054795	0.641394572	9999	9999	9999
81	1	1	1	1	0	0	47	2209	1	0	0	0	0	0	0	1	0	0	0	0	UR	0	0.0502918252054795	0.574639573	9999	9999	9999
82	1	1	1	1	0	0	43	1849	1	0	0	1	0	1	0	0	0	0	0	0	GR	1	8.91056579726027	0.619496942	9999	9999	9999
83	1	0	0	0	1	0	57	3249	0	1	0	0	0	0	0	0	0	0	1	0	BE	1	3.25303155068493	0.616700921	9999	9999	9999
84	1	1	1	1	1	0	56	3136	0	1	0	0	0	0	0	1	0	0	0	0	AR	0	0.0502918252054795	0.606919233	9999	9999	9999
85	1	0	0	1	1	0	57	3249	0	0	0	0	1	0	0	0	1	0	0	0	SO	0	0.0502918252054795	0.642564358	9999	9999	9999
86	1	1	1	0	1	0	61	3721	0	0	0	0	0	0	0	1	0	0	0	0	GR	9	12.9187849753425	0.619496942	9999	9999	9999
87	1	1	1	0	0	0	60	3600	0	1	0	1	0	1	0	0	0	0	0	0	BE	4	9.55714113972603	0.616700921	9999	9999	9999
88	1	0	0	0	1	0	41	1681	1	0	0	0	0	0	1	0	0	0	0	0	ZG	0	0.0502918252054795	0.624711218	9999	9999	9999
89	1	1	1	0	1	0	53	2809	0	0	0	0	0	0	1	0	0	0	0	0	LU	6	12.0749493589041	0.608027571	9999	9999	9999
90	1	0	0	0	1	0	55	3025	0	0	0	0	0	0	0	1	0	0	0	0	SG	0	0.0502918252054795	0.593950801	9999	9999	9999
91	1	0	0	0	1	0	54	2916	0	0	0	0	1	0	0	0	1	0	0	0	SZ	0	0.0502918252054795	0.568356196	9999	9999	9999
92	1	1	1	0	1	0	53	2809	0	0	0	0	0	0	1	0	0	0	0	0	LU	5	4.03933292054795	0.608027571	9999	9999	9999
93	1	0	0	0	1	0	53	2809	1	1	0	1	0	1	0	0	0	0	0	0	BE	10	4.03933292054795	0.616700921	9999	9999	9999
94	1	1	1	1	0	0	37	1369	1	1	1	0	1	0	0	0	1	0	0	0	NE	4	4.03933292054795	0.750381291	9999	9999	9999
95	1	1	1	0	1	0	61	3721	1	0	1	0	1	0	0	0	1	0	0	0	TI	6	8.04755209863014	0.679804199	9999	9999	9999
96	1	0	0	1	0	0	53	2809	0	0	0	0	1	0	0	0	0	2	1	0	SG	5	12.0749493589041	0.593950801	9999	9999	9999
97	1	1	1	0	1	0	63	3969	0	0	1	1	0	1	0	0	0	0	0	0	GE	0	0.0502918252054795	0.845550361	9999	9999	9999
98	1	1	1	0	1	0	44	1936	0	1	1	1	0	1	0	0	0	0	0	0	VD	0	0.0502918252054795	0.838983361	9999	9999	9999
99	1	0	0	1	1	0	41	1681	0	1	0	0	1	0	0	0	0	2	1	0	BL	6	2.54070278410959	0.693663422	9999	9999	9999
100	1	1	1	0	1	0	61	3721	0	0	0	1	0	1	0	0	0	0	0	0	SG	1	4.03933292054795	0.593950801	9999	9999	9999
101	1	0	0	1	1	0	49	2401	0	1	0	0	1	0	0	0	1	0	0	0	ZH	0	3.54070278356164	0.664245801	9999	9999	9999
102	1	1	1	0	1	0	62	3844	1	1	0	0	0	0	0	1	0	0	0	0	BS	12	8.04755209863014	0.681895958	9999	9999	9999
103	1	1	1	0	1	0	52	2704	0	1	0	1	0	1	0	0	0	0	0	0	TG	7	4.03933292054795	0.595369935	9999	9999	9999
104	1	0	0	0	1	0	52	2704	1	0	1	0	0	0	1	0	0	0	0	0	TI	2	4.03933292054795	0.679804199	9999	9999	9999
105	1	1	1	0	1	0	61	3721	0	1	1	1	0	1	0	0	0	0	0	0	VD	1	4.03933292054795	0.838983361	9999	9999	9999
106	1	1	1	0	1	0	57	3249	0	0	0	1	0	1	0	0	0	0	0	0	AG	3	4.03933292054795	0.641394572	9999	9999	9999
107	1	1	1	0	1	0	48	2304	1	0	0	0	0	0	0	1	0	0	0	0	SO	0	0.0502918252054795	0.642564358	9999	9999	9999
108	1	0	0	0	0	1	57	3249	0	1	1	0	1	0	0	0	0	2	1	0	NE	1	4.03933292054795	0.750381291	9999	9999	9999
109	1	1	1	0	1	0	60	3600	0	0	0	0	0	0	1	0	0	0	0	0	LU	0	0.625634290958904	0.608027571	9999	9999	9999
110	1	1	1	0	1	0	59	3481	1	1	0	1	0	1	0	0	0	0	0	0	ZH	4	8.04755209863014	0.664245801	9999	9999	9999
111	1	1	1	0	0	0	50	2500	0	0	0	1	0	1	0	0	0	0	0	0	AG	7	12.0749493589041	0.641394572	9999	9999	9999
112	1	1	1	0	0	0	54	2916	1	0	0	0	0	0	0	1	0	0	0	0	LU	12	8.04755209863014	0.608027571	9999	9999	9999
113	1	0	0	0	1	0	51	2601	0	0	0	0	0	0	1	0	0	0	0	0	SG	0	0.0502918252054795	0.593950801	9999	9999	9999
114	1	1	1	0	1	0	61	3721	1	0	0	0	0	0	1	0	0	0	0	0	AI	27	4.03933292054795	0.557207891	9999	9999	9999
115	1	1	1	1	1	0	48	2304	0	0	1	0	1	0	0	0	1	0	0	0	GE	0	4.05577127671233	0.845550361	9999	9999	9999
116	1	0	0	0	0	1	43	1849	0	0	0	0	1	0	0	0	0	2	1	0	AG	0	0.0502918252054795	0.641394572	9999	9999	9999
117	1	1	1	0	1	0	58	3364	0	0	0	1	0	1	0	0	0	0	0	0	LU	3	8.04755209863014	0.608027571	9999	9999	9999
118	1	0	0	0	1	0	48	2304	1	0	1	0	0	0	0	0	0	0	1	0	FR	3	12.0749493589041	0.704843671	9999	9999	9999
119	1	1	1	1	1	0	40	1600	1	0	0	0	0	0	1	0	0	0	0	0	AG	9	4.03933292054795	0.641394572	9999	9999	9999
120	1	1	1	0	1	0	52	2704	1	0	1	0	1	0	0	0	1	0	0	0	FR	5	8.04755209863014	0.704843671	9999	9999	9999
121	1	0	0	1	0	0	47	2209	1	1	0	0	1	0	0	0	0	2	1	0	ZH	3	5.65029182465753	0.664245801	9999	9999	9999
122	1	0	0	0	0	0	51	2601	0	0	1	0	1	0	0	0	0	2	1	0	GE	0	0.548921962191781	0.845550361	9999	9999	9999
123	1	1	1	0	1	0	63	3969	0	1	0	0	0	0	0	1	0	0	0	0	BL	12	16.0639904547945	0.693663422	9999	9999	9999
124	1	1	1	0	0	0	37	1369	0	1	1	1	0	1	0	0	0	0	0	0	NE	0	0.0502918252054795	0.750381291	9999	9999	9999
125	1	1	1	0	0	0	29	841	0	0	0	1	0	1	0	0	0	0	0	0	SG	0	8.04755209863014	0.593950801	9999	9999	9999
126	1	1	1	0	1	0	55	3025	1	1	0	0	0	0	0	1	0	0	0	0	SH	14	12.0749493589041	0.627893268	9999	9999	9999
127	1	0	0	1	1	0	52	2704	0	1	0	0	1	0	0	0	1	0	0	0	ZH	5	8.04755209863014	0.664245801	9999	9999	9999
128	1	0	0	0	1	0	32	1024	1	0	1	0	0	0	1	0	0	0	0	0	VS	0	0.0502918252054795	0.536510882	9999	9999	9999
129	1	0	0	1	0	0	52	2704	0	1	0	0	1	0	0	0	0	2	1	0	BE	0	0.0502918252054795	0.616700921	9999	9999	9999
130	1	1	1	0	1	0	46	2116	0	0	0	1	0	1	0	0	0	0	0	0	SO	0	0.0502918252054795	0.642564358	9999	9999	9999
131	1	1	1	0	0	0	42	1764	0	1	0	0	0	0	0	1	0	0	0	0	ZH	0	0.0502918252054795	0.664245801	9999	9999	9999
132	1	0	0	0	1	0	55	3025	0	1	0	1	0	0	0	0	0	0	1	0	ZH	0	0.0502918252054795	0.664245801	9999	9999	9999
133	1	0	0	1	0	1	30	900	1	1	0	0	1	0	0	0	1	0	0	0	BE	0	4.03933292054795	0.616700921	9999	9999	9999
134	1	1	1	0	1	0	55	3025	1	1	0	1	0	1	0	0	0	0	0	0	ZH	10	4.03933292054795	0.664245801	9999	9999	9999
135	1	1	1	1	1	0	55	3025	0	0	1	0	0	0	1	0	0	0	0	0	FR	11	4.66946990684932	0.704843671	9999	9999	9999
136	1	0	0	1	0	0	54	2916	0	0	0	0	1	0	0	0	0	2	1	0	LU	3	12.0749493589041	0.608027571	9999	9999	9999
137	1	0	0	1	1	0	48	2304	0	0	0	0	0	0	1	0	0	0	0	0	SO	3	4.03933292054795	0.642564358	9999	9999	9999
138	1	0	0	0	1	0	58	3364	1	1	0	0	1	0	0	0	1	0	0	0	BS	7	8.04755209863014	0.681895958	9999	9999	9999
139	1	1	1	0	1	0	62	3844	1	0	0	0	0	0	0	1	0	0	0	0	LU	0	0.0502918252054795	0.608027571	9999	9999	9999
140	1	0	0	1	0	0	25	625	1	1	0	0	1	0	0	0	1	0	0	0	BE	0	0.0502918252054795	0.616700921	9999	9999	9999
141	1	1	1	1	0	0	42	1764	1	0	1	0	0	0	0	1	0	0	0	0	TI	0	0.0502918252054795	0.679804199	9999	9999	9999
142	1	1	1	1	0	0	55	3025	0	0	0	0	0	0	0	1	0	0	0	0	AG	15	8.04755209863014	0.641394572	9999	9999	9999
143	1	1	1	0	1	0	46	2116	1	0	0	0	0	0	1	0	0	0	0	0	AG	0	0.261250729315068	0.641394572	9999	9999	9999
144	1	1	1	1	0	0	51	2601	1	1	0	0	0	0	1	0	0	0	0	0	ZH	4	4.03933292054795	0.664245801	9999	9999	9999
145	1	1	1	0	1	0	53	2809	0	1	0	1	0	1	0	0	0	0	0	0	ZH	2	12.0749493589041	0.664245801	9999	9999	9999
146	1	1	1	0	1	0	50	2500	0	1	0	1	0	1	0	0	0	0	0	0	BE	0	0.0502918252054795	0.616700921	9999	9999	9999
147	1	1	1	0	1	0	66	4356	0	1	0	0	0	0	0	1	0	0	0	0	ZH	7	12.0749493589041	0.664245801	9999	9999	9999
148	1	0	0	1	1	0	52	2704	1	0	0	0	1	0	0	0	1	0	0	0	SG	3	6.80097675616438	0.593950801	9999	9999	9999
149	1	1	1	0	1	0	62	3844	1	1	1	0	0	0	0	1	0	0	0	0	VD	2	8.04755209863014	0.838983361	9999	9999	9999
150	1	1	1	0	0	1	49	2401	1	0	0	0	0	0	1	0	0	0	0	0	OW	11	2.09138771561644	0.563478069	9999	9999	9999
151	1	0	0	0	1	0	54	2916	0	0	0	0	0	0	0	0	0	0	1	0	AG	7	4.03933292054795	0.641394572	9999	9999	9999
152	1	1	1	0	1	0	35	1225	1	1	0	1	0	1	0	0	0	0	0	0	ZH	5	4.03933292054795	0.664245801	9999	9999	9999
153	1	1	1	1	0	0	28	784	1	1	0	0	0	0	0	1	0	0	0	0	BE	0	0.0502918252054795	0.616700921	9999	9999	9999
154	1	1	1	0	1	0	55	3025	1	1	0	0	0	0	0	1	0	0	0	0	ZH	23	4.03933292054795	0.664245801	9999	9999	9999
155	1	1	1	0	0	0	54	2916	0	0	0	1	0	1	0	0	0	0	0	0	SG	1	4.03933292054795	0.593950801	9999	9999	9999
156	1	1	1	1	1	0	47	2209	0	0	1	0	1	0	0	0	1	0	0	0	GE	6	8.04755209863014	0.845550361	9999	9999	9999
157	1	1	1	0	1	0	56	3136	0	1	0	1	0	1	0	0	0	0	0	0	ZH	6	12.0749493589041	0.664245801	9999	9999	9999
158	1	1	1	0	0	0	52	2704	0	0	0	1	0	1	0	0	0	0	0	0	SO	5	12.0749493589041	0.642564358	9999	9999	9999
159	1	1	1	0	1	0	60	3600	1	1	0	0	0	0	0	1	0	0	0	0	BE	9	4.03933292054795	0.616700921	9999	9999	9999
160	1	1	1	0	1	0	54	2916	1	0	1	0	1	0	0	0	1	0	0	0	VS	0	0.0502918252054795	0.536510882	9999	9999	9999
161	0	0	0	1	0	0	57	3249	0	1	1	0	0	0	0	0	0	0	1	1	VD	9999	9999	9999	0	1	10
162	0	1	0	1	1	0	68	4624	0	0	1	0	0	0	0	0	0	0	1	1	VD	9999	9999	9999	0	1	10
163	0	1	0	1	1	0	45	2025	0	1	1	0	0	0	0	0	0	0	1	1	VD	9999	9999	9999	0	0	10
164	0	0	0	0	1	0	65	4225	0	1	1	0	0	0	1	0	0	0	0	0	VD	9999	9999	9999	0	0	8
165	0	1	0	0	1	0	39	1521	1	0	1	1	0	0	0	1	0	0	0	0	VD	9999	9999	9999	0	0	6
166	0	1	0	1	0	0	71	5041	0	0	1	0	0	0	0	0	0	0	1	1	VD	9999	9999	9999	1	0	10
167	0	1	0	1	1	0	41	1681	0	1	1	0	1	0	0	0	1	0	0	0	VD	9999	9999	9999	0	0	10
168	0	0	0	0	1	0	79	6241	0	1	1	0	0	0	0	0	1	0	0	0	VD	9999	9999	9999	0	0	10
169	0	1	0	1	1	0	61	3721	0	0	1	0	0	0	0	0	0	0	1	1	VD	9999	9999	9999	1	0	8
170	0	1	0	1	1	0	61	3721	0	0	1	0	0	0	0	0	0	0	1	1	VD	9999	9999	9999	1	0	8
171	0	1	0	0	1	0	80	6400	1	0	1	0	1	0	0	0	1	0	0	0	VD	9999	9999	9999	0	0	10
172	0	0	0	0	1	0	34	1156	0	0	1	0	0	0	0	0	0	2	1	0	VD	9999	9999	9999	0	0	8
173	0	1	0	1	1	0	66	4356	0	0	1	0	1	0	0	0	1	0	0	0	VD	9999	9999	9999	1	0	7
174	0	0	0	1	0	0	62	3844	1	1	1	0	0	0	1	0	0	0	0	0	VD	9999	9999	9999	0	0	10
175	0	1	0	0	1	0	68	4624	0	0	1	1	0	0	0	1	0	0	0	0	VD	9999	9999	9999	0	1	8
176	0	1	0	0	1	0	51	2601	1	0	1	0	1	0	0	0	0	2	1	0	VD	9999	9999	9999	0	0	8
177	0	1	0	0	0	1	65	4225	0	0	1	0	0	0	0	0	0	0	1	1	VD	9999	9999	9999	1	0	8
178	0	0	0	1	1	0	45	2025	0	0	1	0	0	0	0	0	0	0	1	1	VD	9999	9999	9999	0	0	10
179	0	1	0	0	1	0	80	6400	0	0	1	1	0	1	0	0	0	0	0	0	VD	9999	9999	9999	1	0	7
180	0	1	0	1	1	0	59	3481	1	0	1	0	0	0	0	0	0	0	1	1	VD	9999	9999	9999	1	0	6
181	0	1	0	1	0	0	55	3025	0	0	1	0	1	0	0	0	1	0	0	0	VD	9999	9999	9999	0	0	10
182	0	1	0	0	1	0	43	1849	1	0	1	0	1	0	0	0	1	0	0	0	GE	9999	9999	9999	0	0	10
183	0	1	0	0	1	0	67	4489	0	1	1	0	0	0	0	1	0	0	0	0	GE	9999	9999	9999	0	0	10
184	0	1	0	0	1	0	53	2809	1	1	1	0	0	0	0	0	0	0	1	1	GE	9999	9999	9999	1	0	8
185	0	1	0	0	1	0	33	1089	0	1	1	0	0	0	1	0	0	0	0	0	GE	9999	9999	9999	0	0	9
186	0	1	0	1	0	0	58	3364	0	1	1	0	0	0	0	0	0	0	1	1	GE	9999	9999	9999	1	1	10
187	0	1	0	1	0	0	91	8281	0	0	1	0	0	0	0	0	0	0	1	1	GE	9999	9999	9999	0	1	8
188	0	1	0	1	0	0	65	4225	0	0	1	0	0	0	0	0	0	0	1	1	GE	9999	9999	9999	0	0	8
189	0	1	0	1	0	1	60	3600	0	1	1	0	1	0	0	0	0	0	1	1	GE	9999	9999	9999	0	1	10
190	0	1	0	1	0	0	22	484	0	0	1	0	1	0	0	0	1	0	0	0	GE	9999	9999	9999	1	1	0
191	0	1	0	1	1	0	37	1369	0	1	1	0	0	0	0	0	0	0	1	1	GE	9999	9999	9999	1	0	7
192	0	0	0	1	1	0	65	4225	0	0	1	0	0	0	0	0	0	0	1	1	GE	9999	9999	9999	0	0	10
193	0	1	0	0	1	0	50	2500	0	1	1	0	0	0	0	0	1	0	0	0	GE	9999	9999	9999	1	0	8
194	0	1	0	1	1	0	55	3025	0	0	1	0	0	0	0	0	0	0	1	1	GE	9999	9999	9999	1	0	8
195	0	1	0	1	1	0	28	784	0	1	1	0	0	0	0	0	0	0	1	1	GE	9999	9999	9999	1	0	10
196	0	1	0	1	1	0	45	2025	1	0	1	0	0	0	0	0	0	0	1	1	GE	9999	9999	9999	1	1	7
197	0	1	0	1	1	0	45	2025	1	0	1	0	0	0	0	0	0	0	1	1	GE	9999	9999	9999	1	1	7
198	0	1	0	0	1	0	57	3249	0	0	1	0	0	0	0	1	0	0	0	0	VD	9999	9999	9999	0	1	8
199	0	1	0	0	1	0	46	2116	0	1	1	0	0	0	0	0	1	0	0	0	VD	9999	9999	9999	1	0	6
200	0	1	0	1	0	0	40	1600	0	1	1	0	0	0	0	1	0	0	0	0	VD	9999	9999	9999	1	0	8
201	0	1	0	1	1	0	42	1764	0	1	1	0	0	0	0	0	0	0	1	1	GE	9999	9999	9999	0	0	10
202	0	1	0	1	1	0	64	4096	0	1	1	0	0	0	0	0	0	0	1	1	GE	9999	9999	9999	0	1	8
203	0	1	0	0	1	0	68	4624	0	0	1	1	0	0	0	0	0	0	1	1	GE	9999	9999	9999	1	0	8
204	0	1	0	0	1	0	68	4624	1	0	1	0	0	0	0	0	0	0	1	1	GE	9999	9999	9999	1	0	6
205	0	1	0	0	0	0	40	1600	1	0	1	1	0	0	0	1	0	0	0	0	VD	9999	9999	9999	0	1	10
206	0	1	0	1	1	0	37	1369	0	1	1	1	0	0	0	1	0	0	0	0	VD	9999	9999	9999	1	0	5
207	0	1	0	1	1	0	63	3969	0	0	1	0	0	0	0	0	0	0	1	1	VD	9999	9999	9999	1	0	10
208	0	1	0	0	1	0	70	4900	0	0	1	0	0	0	0	0	1	0	0	0	VD	9999	9999	9999	1	0	10
209	0	1	0	0	1	0	70	4900	0	0	1	0	0	0	0	0	1	0	0	0	VD	9999	9999	9999	1	0	10
210	0	1	0	1	0	1	63	3969	0	1	1	0	0	0	0	0	1	0	0	0	VD	9999	9999	9999	0	1	9
211	0	1	0	1	0	1	71	5041	0	1	1	1	0	0	0	1	0	0	0	0	VD	9999	9999	9999	0	1	10
212	0	1	0	0	1	0	50	2500	0	0	1	0	1	0	0	0	1	0	0	0	VD	9999	9999	9999	0	0	8
213	0	1	0	0	0	1	57	3249	0	0	1	0	1	0	0	0	0	0	1	1	VD	9999	9999	9999	1	1	10
214	0	1	0	0	0	1	57	3249	0	0	1	0	1	0	0	0	0	0	1	1	VD	9999	9999	9999	1	1	10
215	0	1	0	1	1	0	58	3364	0	1	1	0	1	0	0	0	0	0	1	1	FR	9999	9999	9999	1	0	10
216	0	1	0	0	1	0	47	2209	1	0	1	0	0	0	0	1	0	0	0	0	VD	9999	9999	9999	1	0	5
217	0	1	0	0	1	0	59	3481	1	0	1	0	1	0	0	0	0	0	1	1	VD	9999	9999	9999	1	0	10
218	0	1	0	0	1	0	59	3481	1	0	1	0	1	0	0	0	0	0	1	1	VD	9999	9999	9999	1	0	10
219	0	1	0	0	1	0	33	1089	0	1	1	1	0	1	0	0	0	0	0	0	FR	9999	9999	9999	0	0	5
220	0	1	0	1	1	0	46	2116	0	0	1	0	0	0	0	0	0	0	1	1	VD	9999	9999	9999	1	0	10
221	0	0	0	1	1	0	54	2916	0	1	1	0	1	0	0	0	1	0	0	0	FR	9999	9999	9999	0	0	5
222	0	1	0	1	1	0	39	1521	0	1	1	0	0	0	0	0	0	0	1	1	FR	9999	9999	9999	0	0	8
223	0	1	0	1	1	0	48	2304	0	1	1	0	0	0	0	0	0	0	1	1	FR	9999	9999	9999	0	0	7
224	0	1	0	1	0	0	24	576	1	1	1	0	1	0	0	0	1	0	0	0	FR	9999	9999	9999	0	1	9
225	0	1	0	0	0	0	25	625	1	1	1	0	0	0	0	0	0	0	1	1	FR	9999	9999	9999	1	0	10
226	0	0	0	1	0	0	62	3844	0	1	1	0	0	0	0	0	0	0	1	1	FR	9999	9999	9999	0	1	2
227	0	0	0	1	0	0	82	6724	0	1	1	0	0	0	1	0	0	0	0	0	FR	9999	9999	9999	0	0	10
228	0	0	0	0	1	0	48	2304	0	1	1	0	0	0	0	0	0	0	1	1	FR	9999	9999	9999	0	0	10
229	0	0	0	1	1	0	65	4225	0	1	1	0	0	0	0	0	0	0	1	1	FR	9999	9999	9999	0	1	0
230	0	1	0	0	1	0	62	3844	0	1	1	1	0	0	0	1	0	0	0	0	VD	9999	9999	9999	1	0	9
231	0	1	0	0	1	0	57	3249	1	1	1	1	0	0	0	0	0	0	1	1	VD	9999	9999	9999	0	0	9
232	0	1	0	1	0	0	89	7921	0	0	1	0	0	0	0	1	0	0	0	0	VD	9999	9999	9999	0	1	10
233	0	1	0	0	1	0	39	1521	0	1	1	0	0	0	0	0	0	0	1	1	VD	9999	9999	9999	0	0	9
234	0	1	0	0	1	0	45	2025	1	1	1	0	0	0	0	0	0	0	1	1	VS	9999	9999	9999	1	0	8
235	0	1	0	0	1	0	27	729	0	1	1	0	0	0	0	0	0	0	1	1	VS	9999	9999	9999	1	0	8
236	0	0	0	0	0	1	44	1936	0	1	1	0	1	0	0	0	0	0	1	1	VS	9999	9999	9999	1	0	9
237	0	0	0	0	1	0	67	4489	0	0	1	0	1	0	0	0	0	0	1	1	VS	9999	9999	9999	1	1	9
238	0	1	0	0	1	0	58	3364	0	1	1	0	0	0	0	1	0	0	0	0	VS	9999	9999	9999	1	1	8
239	0	1	0	0	1	0	53	2809	0	1	1	0	0	0	0	0	0	0	1	1	VS	9999	9999	9999	0	0	10
240	0	0	0	0	0	0	19	361	1	0	1	0	1	0	0	0	0	0	1	1	VS	9999	9999	9999	0	0	6
241	0	0	0	0	0	0	29	841	0	1	1	1	0	1	0	0	0	0	0	0	VS	9999	9999	9999	0	0	10
242	0	0	0	0	1	0	61	3721	0	1	1	0	0	0	0	0	0	0	1	1	VS	9999	9999	9999	0	0	8
243	0	0	0	0	1	0	62	3844	0	1	1	1	0	0	0	0	0	0	1	1	VS	9999	9999	9999	0	0	5
244	0	1	0	1	1	0	54	2916	0	1	1	0	0	0	0	0	0	0	1	1	VS	9999	9999	9999	0	0	10
245	0	1	0	0	1	0	52	2704	0	0	1	0	0	0	0	0	0	0	1	1	VS	9999	9999	9999	1	0	10
246	0	1	0	0	0	1	43	1849	0	1	1	1	0	0	0	0	0	0	1	1	VS	9999	9999	9999	1	1	7
247	0	0	0	1	1	0	38	1444	0	1	1	0	0	0	1	0	0	0	0	0	VS	9999	9999	9999	0	0	9
248	0	1	0	0	1	0	62	3844	1	1	1	0	0	0	1	0	0	0	0	0	VS	9999	9999	9999	1	0	9
249	0	1	0	1	1	0	35	1225	0	1	1	0	1	0	0	0	1	0	0	0	VS	9999	9999	9999	1	0	5
250	0	1	0	1	1	0	80	6400	0	0	1	0	0	0	0	0	1	0	0	0	NE	9999	9999	9999	1	1	10
251	0	1	0	1	1	0	50	2500	0	0	1	0	0	0	0	0	0	0	1	1	NE	9999	9999	9999	1	0	5
252	0	1	0	0	1	0	42	1764	0	1	1	1	0	0	0	0	0	0	1	1	NE	9999	9999	9999	1	0	10
253	0	0	0	1	1	0	62	3844	0	0	1	0	0	0	0	0	0	0	1	1	NE	9999	9999	9999	0	1	5
254	0	1	0	1	0	0	72	5184	1	1	1	0	0	0	0	0	0	0	1	1	NE	9999	9999	9999	0	1	10
255	0	1	0	0	1	0	39	1521	0	0	1	0	1	0	0	0	0	2	1	0	NE	9999	9999	9999	0	0	8
256	0	1	0	0	0	0	27	729	0	1	1	0	0	0	0	0	0	0	1	1	NE	9999	9999	9999	1	1	6
257	0	1	0	0	1	0	30	900	0	1	1	0	0	0	0	0	0	0	1	1	NE	9999	9999	9999	1	0	10
258	0	1	0	1	0	0	23	529	0	0	1	1	0	0	0	0	0	0	1	1	NE	9999	9999	9999	1	0	10
259	0	1	0	1	1	0	64	4096	0	0	0	0	0	0	0	0	0	0	1	1	BE	9999	9999	9999	0	1	8
260	0	1	0	1	0	0	41	1681	1	0	0	0	0	0	0	1	0	0	0	0	BE	9999	9999	9999	0	0	10
261	0	0	0	0	1	0	37	1369	0	1	0	0	0	0	0	0	0	2	1	0	BE	9999	9999	9999	1	0	5
262	0	1	0	1	0	0	74	5476	0	0	0	0	0	0	0	0	0	0	1	1	BE	9999	9999	9999	1	1	8
263	0	1	0	0	1	0	61	3721	0	0	1	0	0	0	0	0	0	0	1	1	NE	9999	9999	9999	1	0	10
264	0	1	0	0	1	0	80	6400	0	1	0	1	0	0	0	1	0	0	0	0	SO	9999	9999	9999	0	0	9
265	0	0	0	0	1	0	41	1681	0	0	0	0	1	0	0	0	1	0	0	0	BE	9999	9999	9999	0	0	5
266	0	0	0	1	0	0	26	676	0	0	0	0	1	0	0	0	0	0	1	1	BE	9999	9999	9999	1	1	4
267	0	1	0	1	1	0	72	5184	0	1	0	0	0	0	0	0	0	0	1	1	BE	9999	9999	9999	1	1	10
268	0	1	0	1	0	0	69	4761	0	0	0	0	0	0	0	0	1	0	0	0	BE	9999	9999	9999	1	1	8
269	0	1	0	1	0	0	69	4761	0	0	0	0	0	0	0	0	1	0	0	0	BE	9999	9999	9999	1	1	8
270	0	1	0	0	1	0	41	1681	0	0	0	1	0	0	0	0	0	0	1	1	BE	9999	9999	9999	0	0	10
271	0	1	0	0	1	0	71	5041	0	0	0	0	0	0	0	0	0	0	1	1	BE	9999	9999	9999	1	0	10
272	0	0	0	1	0	0	51	2601	0	1	0	0	0	0	0	0	0	0	1	1	BE	9999	9999	9999	0	1	0
273	0	1	0	1	1	0	36	1296	1	0	1	0	0	0	0	0	0	0	1	1	JU	9999	9999	9999	0	0	10
274	0	1	0	0	1	0	68	4624	1	0	1	1	0	0	0	1	0	0	0	0	JU	9999	9999	9999	0	0	8
275	0	1	0	0	1	0	42	1764	0	0	1	0	0	0	0	1	0	0	0	0	JU	9999	9999	9999	1	0	4
276	0	1	0	1	1	0	55	3025	0	1	1	0	0	0	0	0	1	0	0	0	JU	9999	9999	9999	1	0	5
277	0	1	0	1	1	0	67	4489	0	1	1	0	0	0	1	0	0	0	0	0	JU	9999	9999	9999	0	0	10
278	0	0	0	0	1	0	53	2809	0	0	1	0	0	0	0	0	0	2	1	0	JU	9999	9999	9999	0	1	8
279	0	1	0	1	0	0	70	4900	1	0	0	0	0	0	0	0	0	0	1	1	BE	9999	9999	9999	0	0	10
280	0	1	0	1	1	0	75	5625	0	0	0	0	0	0	0	0	1	0	0	0	BE	9999	9999	9999	1	0	10
281	0	1	0	0	1	0	51	2601	1	0	0	0	1	0	0	0	0	2	1	0	BE	9999	9999	9999	0	0	6
282	0	1	0	0	1	0	46	2116	1	0	0	0	0	0	0	1	0	0	0	0	BE	9999	9999	9999	0	0	9
283	0	1	0	1	1	0	62	3844	0	0	0	0	0	0	0	1	0	0	0	0	BE	9999	9999	9999	0	0	8
284	0	0	0	1	0	0	26	676	1	1	0	0	0	0	0	0	0	0	1	0	BE	9999	9999	9999	0	1	8
285	0	1	0	0	0	0	38	1444	1	1	0	0	0	0	0	0	0	2	1	0	BE	9999	9999	9999	1	0	7
286	0	1	0	1	0	1	42	1764	0	0	0	0	1	0	0	0	1	0	0	0	BE	9999	9999	9999	0	1	10
287	0	1	0	0	0	0	34	1156	0	0	0	0	0	0	0	0	1	0	0	0	BE	9999	9999	9999	1	1	6
288	0	1	0	1	0	0	26	676	0	1	0	0	1	0	0	0	1	0	0	0	BE	9999	9999	9999	1	0	5
289	0	0	0	1	0	1	51	2601	0	0	0	0	0	1	0	0	0	0	0	0	BE	9999	9999	9999	1	1	0
290	0	0	0	1	0	1	51	2601	0	0	0	0	0	1	0	0	0	0	0	0	BE	9999	9999	9999	1	1	0
291	0	1	0	1	0	0	38	1444	0	0	0	0	1	0	0	0	1	0	0	0	BE	9999	9999	9999	1	1	8
292	0	1	0	1	1	0	75	5625	0	0	0	0	1	0	0	0	1	0	0	0	BE	9999	9999	9999	0	1	5
293	0	1	0	1	0	0	82	6724	0	0	0	0	0	0	0	0	0	0	1	1	BE	9999	9999	9999	0	1	10
294	0	1	0	0	0	0	46	2116	0	1	0	0	0	0	0	1	0	0	0	0	BE	9999	9999	9999	1	0	5
295	0	1	0	0	1	0	49	2401	1	0	0	0	0	0	0	0	1	0	0	0	BE	9999	9999	9999	1	0	10
296	0	1	0	0	0	1	58	3364	0	0	0	0	0	0	0	1	0	0	0	0	BE	9999	9999	9999	1	0	10
297	0	1	0	0	0	0	75	5625	0	0	0	0	1	0	0	0	1	0	0	0	BE	9999	9999	9999	1	0	8
298	0	0	0	0	1	0	50	2500	0	0	0	1	0	0	0	0	0	0	1	0	BE	9999	9999	9999	0	0	8
299	0	1	0	0	0	0	22	484	0	0	0	0	0	0	0	0	0	0	1	1	BE	9999	9999	9999	1	0	7
300	0	1	0	0	0	1	62	3844	0	0	0	1	0	0	0	0	0	0	1	1	BE	9999	9999	9999	1	1	8
301	0	0	0	0	0	0	30	900	0	0	0	0	1	0	0	1	0	0	0	0	BE	9999	9999	9999	1	1	7
302	0	1	0	1	1	0	63	3969	0	0	0	0	0	0	0	0	0	0	1	1	BE	9999	9999	9999	0	1	8
303	0	1	0	1	1	0	63	3969	0	0	0	0	0	0	0	0	0	0	1	1	BE	9999	9999	9999	0	1	8
304	0	1	0	1	0	0	66	4356	0	0	0	0	0	0	0	1	0	0	0	0	BE	9999	9999	9999	1	0	5
305	0	0	0	1	1	0	46	2116	0	0	0	0	0	0	0	0	0	0	1	1	BE	9999	9999	9999	0	1	4
306	0	1	0	1	1	0	50	2500	0	0	0	0	0	0	0	0	0	0	1	1	BE	9999	9999	9999	1	0	9
307	0	0	0	0	0	0	39	1521	0	0	0	1	0	0	0	0	0	0	1	1	BE	9999	9999	9999	0	1	2
308	0	1	0	1	1	0	39	1521	0	0	0	0	0	0	0	1	0	0	0	0	BE	9999	9999	9999	1	0	8
309	0	1	0	0	0	1	61	3721	0	0	0	0	0	0	0	0	1	0	0	0	BE	9999	9999	9999	0	1	10
310	0	1	0	1	1	0	49	2401	0	1	0	0	0	0	0	1	0	0	0	0	BE	9999	9999	9999	1	0	7
311	0	1	0	1	0	1	52	2704	0	0	0	0	0	0	0	1	0	0	0	0	BE	9999	9999	9999	1	0	10
312	0	1	0	1	1	0	37	1369	0	0	0	0	1	0	0	0	1	0	0	0	BE	9999	9999	9999	1	0	7
313	0	1	0	0	0	0	54	2916	1	0	0	0	0	0	0	1	0	0	0	0	BE	9999	9999	9999	1	0	9
314	0	1	0	0	0	0	26	676	0	0	0	0	0	0	0	0	1	0	0	0	BE	9999	9999	9999	0	1	9
315	0	0	0	1	1	0	44	1936	0	0	0	0	0	0	0	0	1	0	0	0	BE	9999	9999	9999	1	0	5
316	0	1	0	1	0	0	75	5625	0	0	0	0	0	0	0	0	0	0	1	1	BE	9999	9999	9999	0	1	8
317	0	0	0	0	1	0	32	1024	0	0	0	0	1	0	0	0	0	2	1	0	BE	9999	9999	9999	1	0	8
318	0	0	0	0	1	0	32	1024	0	0	0	0	1	0	0	0	0	2	1	0	BE	9999	9999	9999	1	0	8
319	0	1	0	0	1	0	63	3969	0	0	0	0	0	0	0	0	0	0	1	1	BE	9999	9999	9999	1	0	7
320	0	1	0	1	1	0	40	1600	1	0	0	0	1	0	0	0	1	0	0	0	BE	9999	9999	9999	1	0	8
321	0	1	0	0	0	0	19	361	0	0	0	0	0	0	0	0	1	0	0	0	BE	9999	9999	9999	1	0	8
322	0	1	0	1	0	0	57	3249	0	0	0	0	0	0	0	0	1	0	0	0	BE	9999	9999	9999	1	1	7
323	0	1	0	1	1	0	65	4225	1	0	0	0	0	0	0	0	1	0	0	0	BE	9999	9999	9999	0	0	10
324	0	1	0	0	1	0	34	1156	0	0	0	0	0	0	0	0	1	0	0	0	BE	9999	9999	9999	1	0	7
325	0	1	0	0	1	0	66	4356	0	0	0	0	0	1	0	0	0	0	0	0	BE	9999	9999	9999	1	1	9
326	0	1	0	1	0	1	72	5184	0	0	0	0	0	0	0	0	1	0	0	0	BE	9999	9999	9999	1	1	8
327	0	1	0	1	0	0	63	3969	0	0	0	0	0	0	0	1	0	0	0	0	BE	9999	9999	9999	1	1	8
328	0	1	0	0	1	0	52	2704	0	0	0	1	0	0	0	0	0	0	1	1	BE	9999	9999	9999	1	1	7
329	0	0	0	0	1	0	69	4761	0	0	0	0	0	0	0	0	1	0	0	0	BE	9999	9999	9999	1	0	8
330	0	1	0	1	1	0	40	1600	1	0	0	0	0	0	0	1	0	0	0	0	BE	9999	9999	9999	0	0	9
331	0	1	0	0	1	0	74	5476	0	0	0	0	0	0	0	0	0	0	1	1	BE	9999	9999	9999	0	1	5
332	0	0	0	0	1	0	69	4761	1	0	0	0	0	0	0	0	0	0	1	1	BE	9999	9999	9999	0	0	9
333	0	0	0	1	1	0	81	6561	1	0	0	0	1	0	0	0	0	0	1	1	BE	9999	9999	9999	0	1	9
334	0	1	0	0	1	0	74	5476	0	0	0	1	0	1	0	0	0	0	0	0	BE	9999	9999	9999	0	0	8
335	0	0	0	0	1	0	49	2401	0	0	0	1	0	1	0	0	0	0	0	0	BE	9999	9999	9999	0	1	10
336	0	0	0	1	1	0	52	2704	0	0	0	0	1	0	0	0	1	0	0	0	BE	9999	9999	9999	1	0	0
337	0	0	0	1	1	0	52	2704	0	0	0	0	1	0	0	0	1	0	0	0	BE	9999	9999	9999	1	0	0
338	0	1	0	0	0	1	54	2916	1	0	0	0	0	0	0	0	1	0	0	0	BE	9999	9999	9999	1	0	8
339	0	0	0	0	0	0	65	4225	0	0	0	0	0	0	0	0	0	0	1	1	BE	9999	9999	9999	0	0	8
340	0	1	0	0	1	0	80	6400	0	0	0	1	0	1	0	0	0	0	0	0	BE	9999	9999	9999	1	1	6
341	0	1	0	1	1	0	25	625	0	0	0	0	0	0	0	0	0	0	1	1	BE	9999	9999	9999	0	1	6
342	0	1	0	1	0	0	80	6400	1	1	1	0	0	0	1	0	0	0	0	0	VS	9999	9999	9999	0	0	10
343	0	0	0	0	0	0	35	1225	0	1	1	0	0	0	0	0	0	0	1	1	VS	9999	9999	9999	0	1	10
344	0	1	0	1	1	0	44	1936	0	1	1	0	0	0	0	0	0	0	1	1	VS	9999	9999	9999	1	0	10
345	0	1	0	1	1	0	54	2916	0	1	1	1	0	0	0	0	0	0	1	1	VS	9999	9999	9999	1	0	8
346	0	1	0	1	1	0	33	1089	0	1	1	0	0	0	0	0	1	0	0	0	VS	9999	9999	9999	0	0	8
347	0	1	0	1	0	0	74	5476	0	1	1	0	0	0	1	0	0	0	0	0	VS	9999	9999	9999	0	1	10
348	0	1	0	0	1	0	48	2304	1	0	1	0	0	0	0	0	1	0	0	0	VS	9999	9999	9999	0	0	9
349	0	1	0	0	0	0	21	441	0	0	0	0	1	0	0	0	1	0	0	0	BS	9999	9999	9999	0	0	7
350	0	1	0	1	0	0	60	3600	0	0	0	0	1	0	0	0	1	0	0	0	BS	9999	9999	9999	0	1	9
351	0	0	0	0	1	0	38	1444	1	0	0	0	0	0	0	0	1	0	0	0	BS	9999	9999	9999	1	0	7
352	0	1	0	1	1	0	60	3600	0	0	0	1	0	0	0	0	0	0	1	1	BS	9999	9999	9999	1	0	8
353	0	1	0	1	1	0	54	2916	1	0	0	0	0	0	0	0	1	0	0	0	BS	9999	9999	9999	0	0	4
354	0	0	0	1	0	1	46	2116	0	0	0	0	1	0	0	0	0	2	1	0	BS	9999	9999	9999	0	1	5
355	0	1	0	0	1	0	52	2704	0	0	0	0	0	1	0	0	0	0	0	0	BS	9999	9999	9999	1	0	10
356	0	1	0	0	1	0	66	4356	1	0	0	1	0	0	0	1	0	0	0	0	BS	9999	9999	9999	1	0	9
357	0	1	0	1	1	0	39	1521	1	1	0	0	1	0	0	0	1	0	0	0	BL	9999	9999	9999	1	0	8
358	0	1	0	1	1	0	39	1521	1	1	0	0	1	0	0	0	1	0	0	0	BL	9999	9999	9999	1	0	8
359	0	1	0	1	1	0	35	1225	1	0	0	0	1	0	0	0	1	0	0	0	BL	9999	9999	9999	0	0	10
360	0	0	0	1	0	1	54	2916	0	0	0	0	0	0	0	0	0	0	1	1	BL	9999	9999	9999	1	0	2
361	0	1	0	0	1	0	34	1156	0	0	0	0	0	0	0	0	0	0	1	1	BL	9999	9999	9999	0	0	10
362	0	1	0	0	1	0	34	1156	0	0	0	0	0	0	0	0	0	0	1	1	BL	9999	9999	9999	0	0	10
363	0	0	0	1	1	0	38	1444	0	0	0	0	0	0	0	0	0	0	1	1	BL	9999	9999	9999	0	0	9
364	0	1	0	0	0	1	62	3844	0	0	0	0	0	0	0	0	0	0	1	1	BL	9999	9999	9999	0	0	8
365	0	0	0	1	1	0	54	2916	0	1	0	1	0	0	0	0	0	0	1	1	BL	9999	9999	9999	0	0	7
366	0	1	0	0	0	1	63	3969	0	0	0	0	1	0	0	0	1	0	0	0	BL	9999	9999	9999	1	1	5
367	0	0	0	0	0	0	80	6400	1	0	0	0	0	0	0	0	0	0	1	1	BS	9999	9999	9999	1	1	10
368	0	1	0	1	0	0	66	4356	1	1	0	0	0	1	0	0	0	0	0	0	BS	9999	9999	9999	0	1	10
369	0	0	0	1	1	0	44	1936	1	1	0	0	0	0	0	0	0	0	1	1	BS	9999	9999	9999	0	0	8
370	0	1	0	1	0	1	59	3481	0	0	0	0	0	0	0	0	1	0	0	0	BS	9999	9999	9999	1	1	10
371	0	1	0	1	0	1	59	3481	0	0	0	0	0	0	0	0	1	0	0	0	BS	9999	9999	9999	1	1	10
372	0	1	0	1	1	0	36	1296	1	0	0	0	0	0	0	0	0	0	1	1	BL	9999	9999	9999	0	0	9
373	0	1	0	1	1	0	72	5184	0	1	0	0	0	0	0	0	0	0	1	1	BL	9999	9999	9999	0	1	8
374	0	1	0	1	1	0	58	3364	1	0	0	0	0	0	0	0	1	0	0	0	BL	9999	9999	9999	0	0	9
375	0	1	0	0	1	0	63	3969	0	0	0	0	0	0	0	0	0	0	1	1	BL	9999	9999	9999	0	0	8
376	0	1	0	1	1	0	62	3844	0	0	0	1	0	1	0	0	0	0	0	0	BL	9999	9999	9999	1	0	5
377	0	1	0	0	0	0	59	3481	0	0	0	1	0	1	0	0	0	0	0	0	SO	9999	9999	9999	1	0	3
378	0	0	0	1	0	0	47	2209	1	0	0	0	0	0	0	0	0	0	1	1	BL	9999	9999	9999	0	0	10
379	0	1	0	1	0	0	63	3969	0	0	0	0	0	1	0	0	0	0	0	0	SO	9999	9999	9999	0	1	9
380	0	1	0	0	1	0	72	5184	1	1	0	1	0	0	0	1	0	0	0	0	SO	9999	9999	9999	1	0	9
381	0	0	0	0	1	0	35	1225	0	0	0	1	0	1	0	0	0	0	0	0	SO	9999	9999	9999	1	1	5
382	0	1	0	1	0	0	58	3364	0	0	0	0	1	0	0	0	1	0	0	0	AG	9999	9999	9999	0	1	10
383	0	1	0	1	1	0	64	4096	1	1	0	0	0	0	1	0	0	0	0	0	BL	9999	9999	9999	0	0	10
384	0	1	0	1	1	0	52	2704	0	1	0	0	0	0	1	0	0	0	0	0	BL	9999	9999	9999	0	0	8
385	0	1	0	0	1	0	79	6241	0	1	0	0	0	0	0	1	0	0	0	0	BL	9999	9999	9999	0	0	8
386	0	1	0	0	1	0	62	3844	1	0	0	1	0	0	0	1	0	0	0	0	SO	9999	9999	9999	1	0	8
387	0	1	0	1	1	0	63	3969	0	0	0	0	1	0	0	0	1	0	0	0	SO	9999	9999	9999	1	1	8
388	0	1	0	0	1	0	46	2116	0	0	0	0	1	0	0	0	1	0	0	0	SO	9999	9999	9999	0	0	10
389	0	0	0	0	1	0	71	5041	0	1	0	1	0	0	1	0	0	0	0	0	SO	9999	9999	9999	0	1	10
390	0	0	0	1	1	0	44	1936	1	1	0	0	1	0	0	0	1	0	0	0	SO	9999	9999	9999	0	0	5
391	0	1	0	1	1	0	66	4356	0	1	0	0	0	0	1	0	0	0	0	0	SO	9999	9999	9999	0	0	10
392	0	1	0	0	1	0	66	4356	0	0	0	0	0	0	0	1	0	0	0	0	SO	9999	9999	9999	0	0	10
393	0	1	0	0	1	0	60	3600	0	1	0	0	0	0	0	0	0	0	1	1	SO	9999	9999	9999	0	0	8
394	0	0	0	0	1	0	66	4356	0	1	0	0	0	0	0	0	0	0	1	1	SO	9999	9999	9999	0	1	5
395	0	0	0	0	1	0	30	900	0	0	0	0	1	0	0	0	0	0	1	1	SO	9999	9999	9999	0	1	3
396	0	1	0	0	1	0	55	3025	0	1	0	0	1	0	0	0	0	0	1	1	SO	9999	9999	9999	0	1	5
397	0	1	0	0	1	0	73	5329	0	0	0	0	0	0	0	0	1	0	0	0	AG	9999	9999	9999	0	0	7
398	0	0	0	0	1	0	39	1521	0	0	0	0	0	0	0	0	1	0	0	0	AG	9999	9999	9999	1	0	8
399	0	0	0	1	0	1	40	1600	0	1	0	0	1	0	0	0	1	0	0	0	AG	9999	9999	9999	0	1	9
400	0	0	0	1	0	1	40	1600	0	1	0	0	1	0	0	0	1	0	0	0	AG	9999	9999	9999	0	1	9
401	0	1	0	0	0	0	78	6084	0	0	0	1	0	1	0	0	0	0	0	0	BE	9999	9999	9999	0	1	9
402	0	1	0	0	0	0	23	529	0	0	0	0	0	0	0	0	0	0	1	0	BE	9999	9999	9999	1	1	10
403	0	1	0	1	0	0	42	1764	0	0	0	0	1	0	0	0	1	0	0	0	BE	9999	9999	9999	0	1	10
404	0	1	0	1	1	0	47	2209	0	0	0	1	0	0	0	1	0	0	0	0	SO	9999	9999	9999	0	1	5
405	0	1	0	0	1	0	65	4225	0	1	0	0	0	0	1	0	0	0	0	0	AG	9999	9999	9999	0	0	8
406	0	1	0	0	1	0	52	2704	1	0	0	0	0	0	0	0	0	0	1	1	AG	9999	9999	9999	1	0	9
407	0	1	0	0	1	0	30	900	0	0	0	0	0	0	0	1	0	0	0	0	AG	9999	9999	9999	1	0	7
408	0	1	0	1	0	0	36	1296	0	0	0	0	0	0	0	1	0	0	0	0	AG	9999	9999	9999	0	1	5
409	0	0	0	1	1	0	36	1296	0	0	0	0	0	0	0	0	0	0	1	0	AG	9999	9999	9999	0	0	0
410	0	0	0	0	1	0	39	1521	0	0	0	0	0	0	0	0	0	0	1	1	AG	9999	9999	9999	0	0	8
411	0	1	0	0	0	0	33	1089	1	0	0	0	0	0	0	0	0	0	1	1	AG	9999	9999	9999	0	0	9
412	0	1	0	0	0	0	39	1521	1	1	0	1	0	0	0	0	0	0	1	1	AG	9999	9999	9999	0	0	8
413	0	1	0	1	1	0	35	1225	0	0	0	0	0	0	0	0	1	0	0	0	AG	9999	9999	9999	1	0	5
414	0	0	0	0	1	0	27	729	0	0	0	0	1	0	0	0	0	0	1	1	AG	9999	9999	9999	0	0	5
415	0	0	0	1	0	1	59	3481	0	0	0	1	0	0	0	0	0	0	1	1	AG	9999	9999	9999	1	1	10
416	0	0	0	1	1	0	34	1156	0	0	0	0	0	0	1	0	0	0	0	0	AG	9999	9999	9999	0	0	6
417	0	0	0	1	1	0	56	3136	0	1	0	0	0	0	0	0	0	0	1	1	AG	9999	9999	9999	0	0	0
418	0	0	0	0	1	0	58	3364	1	0	0	0	1	0	0	0	1	0	0	0	AG	9999	9999	9999	0	0	8
419	0	1	0	0	0	0	35	1225	1	1	0	0	0	0	0	1	0	0	0	0	AG	9999	9999	9999	1	0	7
420	0	0	0	1	0	0	75	5625	0	0	0	0	0	0	0	0	0	0	1	1	AG	9999	9999	9999	0	1	0
421	0	0	0	1	1	0	63	3969	0	0	0	0	1	0	0	0	0	2	1	0	AG	9999	9999	9999	0	1	10
422	0	0	0	0	1	0	66	4356	0	1	0	1	0	1	0	0	0	0	0	0	AG	9999	9999	9999	0	1	5
423	0	0	0	1	0	0	63	3969	0	1	0	1	0	0	1	0	0	0	0	0	AG	9999	9999	9999	0	1	8
424	0	0	0	0	0	0	30	900	0	0	0	0	0	0	0	0	0	0	1	1	AG	9999	9999	9999	0	1	5
425	0	1	0	1	1	0	40	1600	0	0	0	0	1	0	0	0	0	0	1	1	AG	9999	9999	9999	1	0	8
426	0	1	0	1	1	0	42	1764	1	1	0	0	0	0	0	0	0	0	1	1	AG	9999	9999	9999	0	0	5
427	0	1	0	1	1	0	40	1600	0	1	0	0	0	0	0	0	0	0	1	1	AG	9999	9999	9999	0	0	7
428	0	0	0	0	0	0	75	5625	1	1	0	1	0	0	0	1	0	0	0	0	AG	9999	9999	9999	0	0	7
429	0	0	0	1	1	0	48	2304	0	0	0	0	1	0	0	0	0	0	1	1	AG	9999	9999	9999	0	0	8
430	0	1	0	1	1	0	63	3969	0	1	0	0	0	0	0	0	0	0	1	1	LU	9999	9999	9999	1	0	10
431	0	0	0	1	1	0	46	2116	0	0	0	0	1	0	0	0	1	0	0	0	LU	9999	9999	9999	0	1	6
432	0	1	0	1	1	0	35	1225	0	1	0	0	0	0	0	0	0	0	1	1	LU	9999	9999	9999	0	0	8
433	0	1	0	1	0	0	54	2916	0	0	0	0	0	0	0	0	0	0	1	1	LU	9999	9999	9999	1	1	8
434	0	0	0	1	1	0	50	2500	0	0	0	1	0	0	0	0	0	0	1	1	LU	9999	9999	9999	1	0	7
435	0	0	0	1	1	0	50	2500	0	0	0	1	0	0	0	0	0	0	1	1	LU	9999	9999	9999	1	0	7
436	0	0	0	1	0	0	29	841	0	1	0	0	0	0	0	0	0	0	1	1	LU	9999	9999	9999	1	1	5
437	0	1	0	0	1	0	61	3721	0	0	0	0	1	0	0	0	1	0	0	0	LU	9999	9999	9999	0	1	10
438	0	1	0	0	1	0	63	3969	0	1	0	0	1	0	0	0	0	0	1	1	LU	9999	9999	9999	1	1	7
439	0	1	0	0	1	0	39	1521	1	0	0	1	0	0	0	1	0	0	0	0	LU	9999	9999	9999	0	0	8
440	0	0	0	1	1	0	39	1521	0	0	0	0	0	0	0	0	0	0	1	1	LU	9999	9999	9999	0	0	5
441	0	0	0	1	1	0	39	1521	0	0	0	0	0	0	0	0	0	0	1	1	LU	9999	9999	9999	0	0	5
442	0	0	0	1	1	0	39	1521	0	0	0	0	0	0	0	0	0	0	1	1	LU	9999	9999	9999	0	0	5
443	0	1	0	1	1	0	27	729	0	0	0	0	1	0	0	0	1	0	0	0	LU	9999	9999	9999	0	0	4
444	0	0	0	1	1	0	55	3025	0	1	0	0	0	0	0	0	0	0	1	1	LU	9999	9999	9999	1	1	0
445	0	1	0	0	0	0	25	625	1	1	0	1	0	1	0	0	0	0	0	0	LU	9999	9999	9999	1	1	10
446	0	0	0	0	1	0	71	5041	0	1	0	0	0	0	0	0	0	0	1	1	LU	9999	9999	9999	0	1	7
447	0	1	0	0	0	0	18	324	0	1	0	1	0	1	0	0	0	0	0	0	OW	9999	9999	9999	1	0	8
448	0	1	0	0	1	0	55	3025	0	1	0	1	0	0	0	1	0	0	0	0	OW	9999	9999	9999	0	0	5
449	0	1	0	0	0	0	31	961	0	1	0	0	1	0	0	0	0	0	1	1	OW	9999	9999	9999	0	0	7
450	0	1	0	0	1	0	71	5041	0	1	0	1	0	0	0	0	0	0	1	1	OW	9999	9999	9999	0	1	10
451	0	0	0	0	0	0	25	625	1	0	0	0	0	0	0	0	0	0	1	1	OW	9999	9999	9999	0	0	7
452	0	1	0	0	0	0	18	324	0	0	0	0	1	0	0	0	1	0	0	0	LU	9999	9999	9999	0	0	5
453	0	0	0	0	1	0	45	2025	0	0	0	1	0	0	0	0	1	0	0	0	LU	9999	9999	9999	0	1	0
454	0	0	0	0	1	0	39	1521	0	1	0	0	0	1	0	0	0	0	0	0	LU	9999	9999	9999	1	1	5
455	0	1	0	1	0	1	45	2025	0	1	0	0	0	0	0	0	1	0	0	0	LU	9999	9999	9999	1	1	4
456	0	0	0	1	1	0	61	3721	0	1	0	0	0	0	1	0	0	0	0	0	LU	9999	9999	9999	0	1	9
457	0	0	0	1	1	0	41	1681	0	1	0	0	0	0	1	0	0	0	0	0	LU	9999	9999	9999	0	0	10
458	0	1	0	0	1	0	36	1296	0	1	0	0	0	0	0	1	0	0	0	0	LU	9999	9999	9999	0	0	10
459	0	0	0	0	1	0	25	625	0	1	0	0	1	0	0	0	1	0	0	0	LU	9999	9999	9999	1	0	5
460	0	0	0	1	1	0	38	1444	0	1	0	0	0	0	0	0	0	0	1	1	LU	9999	9999	9999	1	0	5
461	0	0	0	1	1	0	55	3025	0	0	0	0	0	0	0	0	0	0	1	1	LU	9999	9999	9999	0	0	5
462	0	1	0	0	1	0	43	1849	0	1	0	0	0	0	0	0	0	0	1	1	LU	9999	9999	9999	0	0	9
463	0	1	0	1	0	0	75	5625	0	1	0	0	1	0	0	0	1	0	0	0	ZG	9999	9999	9999	0	1	5
464	0	1	0	0	1	0	59	3481	0	1	0	0	0	0	0	1	0	0	0	0	ZG	9999	9999	9999	0	0	8
465	0	0	0	0	1	0	77	5929	0	0	0	0	0	0	0	0	0	0	1	1	ZG	9999	9999	9999	0	0	6
466	0	0	0	0	1	0	77	5929	0	0	0	0	0	0	0	0	0	0	1	1	ZG	9999	9999	9999	0	0	6
467	0	1	0	0	1	0	67	4489	0	1	0	0	0	0	0	0	1	0	0	0	ZG	9999	9999	9999	1	0	10
468	0	1	0	1	1	0	40	1600	0	0	0	1	0	1	0	0	0	0	0	0	ZG	9999	9999	9999	0	0	10
469	0	0	0	0	0	0	33	1089	0	1	0	1	0	1	0	0	0	0	0	0	ZG	9999	9999	9999	1	0	8
470	0	1	0	0	0	0	29	841	1	1	0	0	0	0	1	0	0	0	0	0	ZG	9999	9999	9999	0	0	9
471	0	1	0	1	1	0	65	4225	0	1	0	0	0	0	0	0	0	0	1	1	ZG	9999	9999	9999	1	0	10
472	0	0	0	1	0	0	62	3844	0	1	0	1	0	0	0	0	0	0	1	1	ZG	9999	9999	9999	0	1	0
473	0	1	0	0	0	0	24	576	0	1	0	1	0	1	0	0	0	0	0	0	ZG	9999	9999	9999	1	0	5
474	0	1	0	0	0	0	52	2704	0	1	0	0	0	0	0	0	0	0	1	1	NW	9999	9999	9999	0	1	10
475	0	0	0	1	0	1	43	1849	1	1	0	0	0	0	0	1	0	0	0	0	NW	9999	9999	9999	1	0	2
476	0	1	0	0	1	0	86	7396	0	0	0	0	0	0	0	0	0	0	1	1	NW	9999	9999	9999	1	0	0
477	0	0	0	1	1	0	55	3025	0	1	0	1	0	0	0	0	1	0	0	0	SZ	9999	9999	9999	1	0	6
478	0	0	0	1	1	0	55	3025	0	1	0	1	0	0	0	0	1	0	0	0	SZ	9999	9999	9999	1	0	6
479	0	0	0	1	1	0	40	1600	0	1	0	0	0	1	0	0	0	0	0	0	SZ	9999	9999	9999	0	0	10
480	0	1	0	1	1	0	47	2209	0	1	0	0	0	0	0	0	0	0	1	1	SZ	9999	9999	9999	0	0	10
481	0	1	0	0	0	0	30	900	0	1	1	0	0	0	0	1	0	0	0	0	TI	9999	9999	9999	1	1	8
482	0	1	0	0	1	0	60	3600	0	1	0	0	0	0	0	0	0	0	1	1	GR	9999	9999	9999	0	1	10
483	0	1	0	0	1	0	40	1600	1	1	1	0	0	0	0	1	0	0	0	0	TI	9999	9999	9999	1	0	7
484	0	1	0	1	0	0	75	5625	0	1	1	1	0	0	0	1	0	0	0	0	TI	9999	9999	9999	0	1	10
485	0	1	0	0	1	0	64	4096	0	1	1	0	0	0	0	0	1	0	0	0	TI	9999	9999	9999	1	0	8
486	0	1	0	1	1	0	45	2025	0	1	1	0	0	0	0	1	0	0	0	0	TI	9999	9999	9999	1	0	8
487	0	0	0	0	1	0	58	3364	1	1	1	0	0	0	1	0	0	0	0	0	TI	9999	9999	9999	0	0	8
488	0	0	0	1	1	0	44	1936	0	1	1	0	0	0	0	0	0	0	1	1	TI	9999	9999	9999	0	0	7
489	0	1	0	0	0	0	32	1024	0	1	1	0	0	0	0	1	0	0	0	0	TI	9999	9999	9999	1	1	8
490	0	1	0	0	1	0	45	2025	1	1	1	0	0	0	0	0	0	0	1	1	TI	9999	9999	9999	1	0	8
491	0	1	0	0	1	0	69	4761	0	1	1	0	0	0	0	1	0	0	0	0	TI	9999	9999	9999	0	1	8
492	0	0	0	0	0	0	18	324	0	0	1	0	0	0	0	0	0	0	1	1	TI	9999	9999	9999	0	0	8
493	0	1	0	0	0	0	20	400	0	1	1	0	0	0	0	0	0	0	1	1	TI	9999	9999	9999	1	0	10
494	0	1	0	1	0	0	53	2809	0	1	1	0	0	0	0	0	1	0	0	0	TI	9999	9999	9999	0	1	10
495	0	0	0	1	0	0	86	7396	0	1	0	0	0	0	0	0	1	0	0	0	GR	9999	9999	9999	1	1	10
496	0	0	0	1	0	0	86	7396	0	1	0	0	0	0	0	0	1	0	0	0	GR	9999	9999	9999	1	1	10
497	0	0	0	1	0	1	39	1521	1	0	0	0	1	0	0	0	1	0	0	0	GR	9999	9999	9999	1	1	7
498	0	0	0	1	0	1	39	1521	1	0	0	0	1	0	0	0	1	0	0	0	GR	9999	9999	9999	1	1	7
499	0	0	0	1	0	1	39	1521	1	0	0	0	1	0	0	0	1	0	0	0	GR	9999	9999	9999	1	1	7
500	0	1	0	0	0	0	35	1225	1	0	0	0	1	0	0	0	1	0	0	0	GR	9999	9999	9999	1	0	3
501	0	1	0	1	0	0	83	6889	0	0	0	0	1	0	0	0	1	0	0	0	GR	9999	9999	9999	1	1	10
502	0	1	0	1	1	0	71	5041	1	1	0	1	0	1	0	0	0	0	0	0	GR	9999	9999	9999	1	1	10
503	0	1	0	0	1	0	38	1444	0	0	0	1	0	1	0	0	0	0	0	0	GR	9999	9999	9999	1	0	0
504	0	0	0	0	1	0	65	4225	0	1	0	0	0	0	1	0	0	0	0	0	GR	9999	9999	9999	0	0	5
505	0	1	0	0	1	0	34	1156	0	1	0	0	0	0	0	0	0	0	1	1	GR	9999	9999	9999	1	0	8
506	0	1	0	1	0	0	64	4096	0	0	0	0	0	0	0	0	0	0	1	1	GR	9999	9999	9999	1	1	0
507	0	1	0	0	0	1	38	1444	0	1	0	0	0	0	0	0	0	0	1	1	SG	9999	9999	9999	1	1	10
508	0	1	0	1	1	0	45	2025	0	0	0	0	0	0	0	1	0	0	0	0	SG	9999	9999	9999	0	0	8
509	0	1	0	1	0	0	38	1444	1	0	0	0	1	0	0	0	0	0	1	1	GR	9999	9999	9999	0	1	8
510	0	0	0	0	1	0	70	4900	0	1	0	0	0	0	0	0	1	0	0	0	GR	9999	9999	9999	0	1	0
511	0	1	0	0	0	0	34	1156	1	1	0	0	0	0	0	0	0	2	1	0	ZH	9999	9999	9999	0	1	8
512	0	1	0	0	1	0	55	3025	0	0	0	0	0	1	0	0	0	0	0	0	ZH	9999	9999	9999	1	0	8
513	0	0	0	0	0	0	34	1156	0	0	0	0	1	0	0	0	1	0	0	0	ZH	9999	9999	9999	0	1	4
514	0	0	0	0	0	0	34	1156	0	0	0	0	1	0	0	0	1	0	0	0	ZH	9999	9999	9999	0	1	4
515	0	1	0	0	1	0	50	2500	1	0	0	0	0	0	0	0	1	0	0	0	ZH	9999	9999	9999	0	0	6
516	0	1	0	1	0	0	78	6084	0	0	0	0	0	0	0	0	0	0	1	1	ZH	9999	9999	9999	1	1	8
517	0	1	0	0	0	0	19	361	1	1	0	1	0	0	0	0	0	0	1	1	ZH	9999	9999	9999	1	1	10
518	0	0	0	0	1	0	75	5625	1	1	0	0	0	0	0	0	0	0	1	1	ZH	9999	9999	9999	0	0	8
519	0	0	0	1	0	1	49	2401	0	0	0	0	1	0	1	0	0	0	0	0	ZH	9999	9999	9999	0	0	10
520	0	0	0	1	0	1	49	2401	0	0	0	0	1	0	1	0	0	0	0	0	ZH	9999	9999	9999	0	0	10
521	0	1	0	0	0	0	47	2209	0	0	0	0	1	0	0	0	1	0	0	0	ZH	9999	9999	9999	0	0	5
522	0	1	0	0	0	0	47	2209	0	0	0	0	1	0	0	0	1	0	0	0	ZH	9999	9999	9999	0	0	5
523	0	1	0	1	0	0	26	676	1	1	0	0	1	0	0	0	1	0	0	0	ZH	9999	9999	9999	1	1	7
524	0	1	0	1	1	0	57	3249	0	0	0	1	0	0	0	1	0	0	0	0	ZH	9999	9999	9999	0	0	8
525	0	1	0	1	1	0	73	5329	0	0	0	0	1	0	0	0	0	0	1	1	ZH	9999	9999	9999	1	0	10
526	0	0	0	1	0	0	39	1521	0	0	0	0	1	0	0	0	0	2	1	0	ZH	9999	9999	9999	0	1	6
527	0	1	0	0	1	0	27	729	0	0	0	0	0	0	0	0	0	0	1	1	ZH	9999	9999	9999	1	0	5
528	0	1	0	0	1	0	51	2601	0	1	0	0	0	0	0	0	1	0	0	0	ZH	9999	9999	9999	1	1	10
529	0	0	0	0	1	0	38	1444	0	1	0	1	0	1	0	0	0	0	0	0	ZH	9999	9999	9999	1	0	5
530	0	0	0	1	0	0	42	1764	0	0	0	0	1	0	0	0	1	0	0	0	ZH	9999	9999	9999	0	0	10
531	0	0	0	1	0	0	42	1764	0	0	0	0	1	0	0	0	1	0	0	0	ZH	9999	9999	9999	0	0	10
532	0	0	0	1	0	0	42	1764	0	0	0	0	1	0	0	0	1	0	0	0	ZH	9999	9999	9999	0	0	10
533	0	0	0	1	1	0	64	4096	0	1	0	1	0	1	0	0	0	0	0	0	ZH	9999	9999	9999	0	0	10
534	0	1	0	0	1	0	75	5625	0	0	0	0	0	0	0	0	0	0	1	1	ZH	9999	9999	9999	1	0	8
535	0	1	0	1	0	0	50	2500	0	0	0	0	0	0	0	0	0	0	1	1	ZH	9999	9999	9999	0	0	9
536	0	1	0	0	1	0	55	3025	0	0	0	1	0	0	0	0	0	0	1	1	ZH	9999	9999	9999	1	1	10
537	0	0	0	1	0	0	87	7569	0	0	0	0	1	0	0	0	1	0	0	0	ZH	9999	9999	9999	0	1	5
538	0	1	0	1	1	0	41	1681	0	1	0	0	0	0	0	0	0	0	1	1	ZH	9999	9999	9999	1	0	10
539	0	1	0	1	0	0	18	324	0	1	0	0	0	0	0	0	0	0	1	1	ZH	9999	9999	9999	0	0	5
540	0	1	0	1	1	0	39	1521	0	1	0	0	1	0	0	0	1	0	0	0	ZH	9999	9999	9999	1	0	6
541	0	1	0	1	1	0	67	4489	0	0	0	0	0	0	0	0	0	0	1	1	ZH	9999	9999	9999	0	1	5
542	0	1	0	0	0	0	70	4900	1	0	0	0	1	0	0	0	1	0	0	0	ZH	9999	9999	9999	0	0	7
543	0	1	0	1	1	0	48	2304	1	0	0	0	0	0	0	0	0	0	1	1	ZH	9999	9999	9999	0	0	7
544	0	1	0	0	1	0	69	4761	0	0	0	0	0	1	0	0	0	0	0	0	ZH	9999	9999	9999	0	1	7
545	0	1	0	0	0	1	65	4225	1	0	0	0	1	0	0	0	1	0	0	0	SH	9999	9999	9999	0	0	8
546	0	1	0	1	1	0	31	961	0	0	0	0	0	0	0	1	0	0	0	0	SH	9999	9999	9999	0	0	10
547	0	1	0	1	1	0	52	2704	0	0	0	0	0	0	0	0	0	0	1	1	TG	9999	9999	9999	1	0	10
548	0	1	0	0	1	0	60	3600	0	0	0	0	0	0	0	0	0	0	1	1	TG	9999	9999	9999	0	0	8
549	0	1	0	0	0	0	43	1849	1	0	0	0	0	0	0	1	0	0	0	0	TG	9999	9999	9999	0	0	3
550	0	1	0	1	1	0	37	1369	1	0	0	0	1	0	0	0	1	0	0	0	TG	9999	9999	9999	1	0	8
551	0	0	0	1	0	1	78	6084	0	0	0	0	0	0	0	0	0	0	1	1	ZH	9999	9999	9999	0	1	2
552	0	1	0	1	0	0	53	2809	0	0	0	0	0	0	0	0	0	0	1	1	ZH	9999	9999	9999	1	0	5
553	0	0	0	1	0	0	63	3969	0	0	0	0	0	0	0	0	0	0	1	1	ZH	9999	9999	9999	0	0	1
554	0	1	0	0	0	1	55	3025	1	0	0	0	0	0	0	0	0	0	1	1	ZH	9999	9999	9999	0	0	8
555	0	1	0	1	1	0	47	2209	0	0	0	0	0	0	0	0	0	0	1	1	ZH	9999	9999	9999	1	0	8
556	0	1	0	0	1	0	34	1156	1	1	0	1	0	0	0	1	0	0	0	0	ZH	9999	9999	9999	1	0	6
557	0	1	0	1	1	0	77	5929	0	0	0	0	0	0	0	0	0	0	1	1	ZH	9999	9999	9999	1	1	7
558	0	0	0	1	1	0	43	1849	0	1	0	0	1	0	0	0	1	0	0	0	ZH	9999	9999	9999	1	0	5
559	0	0	0	1	0	0	82	6724	0	0	0	0	0	0	0	1	0	0	0	0	ZH	9999	9999	9999	0	1	4
560	0	0	0	1	1	0	47	2209	1	0	0	0	1	0	0	0	1	0	0	0	ZH	9999	9999	9999	1	0	10
561	0	1	0	1	1	0	31	961	0	1	0	1	0	1	0	0	0	0	0	0	ZH	9999	9999	9999	1	0	5
562	0	1	0	0	1	0	53	2809	1	1	0	0	1	0	0	0	0	0	1	0	ZH	9999	9999	9999	0	0	5
563	0	0	0	1	0	0	78	6084	1	1	0	0	0	0	0	0	1	0	0	0	ZH	9999	9999	9999	0	0	10
564	0	0	0	1	1	0	57	3249	0	0	0	1	0	1	0	0	0	0	0	0	ZH	9999	9999	9999	1	0	9
565	0	1	0	1	0	0	67	4489	0	0	0	1	0	1	0	0	0	0	0	0	ZH	9999	9999	9999	0	0	8
566	0	1	0	0	1	0	42	1764	0	0	0	0	0	0	0	0	1	0	0	0	ZH	9999	9999	9999	1	0	10
567	0	1	0	1	1	0	61	3721	0	0	0	0	1	0	0	0	1	0	0	0	ZH	9999	9999	9999	1	0	8
568	0	1	0	1	0	0	60	3600	0	1	0	0	0	0	0	0	0	0	1	1	ZH	9999	9999	9999	0	1	8
569	0	0	0	0	1	0	46	2116	0	0	0	1	0	0	0	0	0	0	1	1	ZH	9999	9999	9999	0	0	0
570	0	1	0	0	0	0	27	729	0	0	0	0	1	0	0	0	1	0	0	0	ZH	9999	9999	9999	1	1	5
571	0	0	0	0	1	0	42	1764	1	1	0	0	1	0	0	0	0	0	1	1	ZH	9999	9999	9999	1	0	0
572	0	1	0	0	1	0	44	1936	0	0	0	0	0	1	0	0	0	0	0	0	ZH	9999	9999	9999	1	0	6
573	0	0	0	0	1	0	75	5625	1	0	0	1	0	1	0	0	0	0	0	0	TG	9999	9999	9999	0	0	8
574	0	0	0	1	0	0	20	400	0	0	0	0	0	0	0	0	0	0	1	1	TG	9999	9999	9999	0	0	7
575	0	1	0	0	1	0	70	4900	0	1	0	1	0	0	1	0	0	0	0	0	TG	9999	9999	9999	0	1	5
576	0	0	0	0	0	0	40	1600	1	0	0	0	0	0	0	0	0	2	1	0	ZH	9999	9999	9999	0	0	6
577	0	1	0	0	0	0	84	7056	0	0	0	0	0	0	0	1	0	0	0	0	ZH	9999	9999	9999	0	0	8
578	0	1	0	1	0	1	67	4489	1	0	0	0	0	0	0	0	0	0	1	1	ZH	9999	9999	9999	0	1	10
579	0	1	0	0	1	0	39	1521	0	0	0	0	1	0	0	0	1	0	0	0	ZH	9999	9999	9999	1	0	6
580	0	1	0	1	1	0	49	2401	0	0	0	0	1	0	0	0	0	0	1	1	ZH	9999	9999	9999	0	0	8
581	0	1	0	0	0	1	46	2116	0	0	0	1	0	0	0	1	0	0	0	0	ZH	9999	9999	9999	0	0	10
582	0	1	0	0	1	0	41	1681	0	1	0	0	0	0	0	0	0	0	1	1	ZH	9999	9999	9999	0	0	0
583	0	1	0	0	1	0	42	1764	0	0	0	1	0	1	0	0	0	0	0	0	ZH	9999	9999	9999	1	0	8
584	0	1	0	0	1	0	44	1936	0	0	0	1	0	0	0	0	0	0	1	1	ZH	9999	9999	9999	0	0	5
585	0	0	0	0	1	0	67	4489	1	1	0	1	0	1	0	0	0	0	0	0	ZH	9999	9999	9999	1	0	3
586	0	1	0	0	1	0	39	1521	0	0	0	0	0	0	0	0	0	0	1	1	ZH	9999	9999	9999	0	0	5
587	0	1	0	0	1	0	35	1225	1	0	0	0	0	0	0	1	0	0	0	0	ZH	9999	9999	9999	0	0	7
588	0	1	0	1	1	0	25	625	1	1	0	0	1	0	0	0	1	0	0	0	SG	9999	9999	9999	0	0	4
589	0	1	0	0	1	0	53	2809	0	0	0	0	0	0	0	1	0	0	0	0	GL	9999	9999	9999	1	0	10
590	0	1	0	0	0	1	69	4761	0	0	0	1	0	0	0	1	0	0	0	0	ZH	9999	9999	9999	0	0	5
591	0	0	0	1	1	0	68	4624	0	0	0	0	0	0	0	0	0	0	1	1	ZH	9999	9999	9999	0	1	0
592	0	1	0	0	0	0	31	961	0	1	0	0	0	0	0	1	0	0	0	0	SZ	9999	9999	9999	0	0	7
593	0	0	0	1	0	0	72	5184	0	1	0	0	0	0	1	0	0	0	0	0	SZ	9999	9999	9999	0	1	8
594	0	0	0	1	1	0	38	1444	0	1	0	0	0	0	1	0	0	0	0	0	SZ	9999	9999	9999	0	0	8
595	0	1	0	0	0	0	48	2304	0	1	0	0	0	1	0	0	0	0	0	0	SZ	9999	9999	9999	1	1	0
596	0	1	0	0	0	0	36	1296	0	1	0	0	1	0	0	0	1	0	0	0	SZ	9999	9999	9999	1	0	7
597	0	1	0	0	1	0	65	4225	0	1	0	0	0	0	0	0	0	0	1	1	SZ	9999	9999	9999	1	0	10
598	0	0	0	0	1	0	31	961	0	1	0	1	0	0	1	0	0	0	0	0	SG	9999	9999	9999	0	0	4
599	0	1	0	0	0	0	37	1369	0	0	0	0	0	0	0	0	0	0	1	1	ZH	9999	9999	9999	0	0	5
600	0	1	0	0	1	0	43	1849	1	1	0	0	1	0	1	0	0	0	0	0	ZH	9999	9999	9999	1	0	8
601	0	1	0	1	1	0	63	3969	0	1	0	0	0	1	0	0	0	0	0	0	AG	9999	9999	9999	0	0	0
602	0	1	0	1	1	0	40	1600	0	1	0	0	0	0	0	0	0	0	1	1	ZH	9999	9999	9999	1	0	8
603	0	1	0	1	1	0	40	1600	0	1	0	0	0	0	0	0	0	0	1	1	ZH	9999	9999	9999	1	0	8
604	0	1	0	1	1	0	38	1444	0	0	0	1	0	0	0	0	0	0	1	0	ZH	9999	9999	9999	1	0	5
605	0	1	0	1	1	0	53	2809	1	0	0	0	1	0	0	0	1	0	0	0	ZH	9999	9999	9999	0	0	8
606	0	1	0	1	0	0	21	441	0	1	0	0	0	0	1	0	0	0	0	0	ZH	9999	9999	9999	1	0	10
607	0	1	0	1	0	0	70	4900	0	1	0	0	1	0	0	0	0	2	1	0	ZH	9999	9999	9999	1	1	9
608	0	1	0	1	1	0	68	4624	0	1	0	0	0	0	0	0	1	0	0	0	ZH	9999	9999	9999	0	0	8
609	0	1	0	1	0	0	65	4225	0	0	0	1	0	0	0	1	0	0	0	0	AG	9999	9999	9999	1	0	10
610	0	1	0	1	1	0	39	1521	0	1	0	0	0	0	0	0	0	0	1	1	SG	9999	9999	9999	0	0	8
611	0	0	0	1	1	0	49	2401	1	0	0	0	1	0	0	0	1	0	0	0	SG	9999	9999	9999	1	0	10
612	0	1	0	0	1	0	64	4096	0	1	0	1	0	0	0	1	0	0	0	0	SG	9999	9999	9999	1	1	8
613	0	1	0	0	1	0	56	3136	1	0	0	0	1	0	0	0	1	0	0	0	SG	9999	9999	9999	0	0	5
614	0	1	0	1	1	0	68	4624	0	1	0	0	0	0	0	1	0	0	0	0	AR	9999	9999	9999	0	1	9
615	0	0	0	1	1	0	49	2401	0	0	0	0	0	0	0	1	0	0	0	0	SG	9999	9999	9999	1	0	9
616	0	1	0	1	1	0	42	1764	0	1	0	0	0	0	0	0	0	0	1	1	SG	9999	9999	9999	1	0	8
617	0	1	0	0	1	0	51	2601	0	1	0	0	0	0	1	0	0	0	0	0	SG	9999	9999	9999	0	0	6
618	0	1	0	0	1	0	66	4356	0	0	0	0	0	0	0	0	0	0	1	1	SG	9999	9999	9999	0	0	6
619	0	1	0	0	1	0	52	2704	0	0	0	0	0	0	0	1	0	0	0	0	SG	9999	9999	9999	0	0	7
620	0	1	0	1	1	0	22	484	0	0	0	0	0	0	0	0	0	0	1	1	SG	9999	9999	9999	0	1	10
621	0	1	0	0	0	0	26	676	0	0	0	0	1	0	0	0	1	0	0	0	TG	9999	9999	9999	1	0	7
622	0	1	0	1	0	0	71	5041	0	1	0	0	0	0	0	0	0	0	1	1	SG	9999	9999	9999	0	1	5
623	0	0	0	1	1	0	44	1936	0	1	0	0	0	0	0	0	0	0	1	1	SG	9999	9999	9999	0	0	7
624	0	1	0	0	0	0	85	7225	0	1	0	0	1	0	0	0	1	0	0	0	SG	9999	9999	9999	1	0	10
625	0	1	0	0	0	1	66	4356	1	0	0	1	0	0	0	0	0	0	1	1	SG	9999	9999	9999	0	1	10
626	0	1	0	1	1	0	62	3844	0	1	0	0	0	0	0	0	0	0	1	1	SG	9999	9999	9999	1	0	9
627	0	0	0	0	1	0	59	3481	1	1	0	0	0	0	1	0	0	0	0	0	SG	9999	9999	9999	0	0	5
628	0	1	0	0	1	0	46	2116	0	1	0	0	0	0	0	0	0	0	1	1	SG	9999	9999	9999	1	0	6
629	0	1	0	1	1	0	49	2401	0	0	0	0	0	0	1	0	0	0	0	0	SG	9999	9999	9999	0	0	9
630	0	1	0	1	0	0	57	3249	0	0	0	0	0	0	0	0	1	0	0	0	SG	9999	9999	9999	1	1	5
631	0	1	0	1	1	0	44	1936	0	1	0	0	0	0	0	0	0	0	1	1	SG	9999	9999	9999	0	0	10
