# Supplementary material for: Voting on Embryonic Stem Cell Research: Citizens More Supportive than Politicians
Source: PLoS One. 2017 Jan 26;12(1):e0170656. doi: 10.1371/journal.pone.0170656 (PMC5268364; doi:10.1371/journal.pone.0170656)
Supplement: S1 ZIP File — (ZIP) [file pone.0170656.s002.zip › Ref516.csv]

ref_id	Canton	CantonName	Turnout	RefYes
516	ZH	Z�rich	37.8687417	66.42458008
516	BE	Bern	36.14527936	61.67009207
516	LU	Luzern	44.9390704	60.8027571
516	UR	Uri	35.44279073	57.46395732
516	SZ	Schwyz	38.95341164	56.83561962
516	OW	Obwalden	40.96876219	56.34780692
516	NW	Nidwalden	38.0952381	60.46137846
516	GL	Glarus	30.12159027	61.2467953
516	ZG	Zug	52.2684185	62.47112176
516	FR	Freiburg	31.43594132	70.48436709
516	SO	Solothurn	35.48822802	64.25643576
516	BS	Basel-Stadt	45.10414048	68.18959583
516	BL	Basel-Landschaft	34.18792541	69.36634218
516	SH	Schaffhausen	57.23729342	62.78932684
516	AR	Appenzell A.Rh.	44.13546256	60.69192334
516	AI	Appenzell I.Rh.	32.34615385	55.72078907
516	SG	St.Gallen	34.05599489	59.39508009
516	GR	Graub�nden	28.55461106	61.94969416
516	AG	Aargau	35.60763997	64.13945723
516	TG	Thurgau	34.14147832	59.53699352
516	TI	Tessin	30.45316258	67.98041986
516	VD	Waadt	37.04026023	83.8983361
516	VS	Wallis	31.61993038	53.65108824
516	NE	Neuenburg	41.84570266	75.03812913
516	GE	Genf	41.07809273	84.55503606
516	JU	Jura	45.52420185	70.70801858
