# Supplementary material for: Voting on Embryonic Stem Cell Research: Citizens More Supportive than Politicians
Source: PLoS One. 2017 Jan 26;12(1):e0170656. doi: 10.1371/journal.pone.0170656 (PMC5268364; doi:10.1371/journal.pone.0170656)
Supplement: S1 ZIP File — (ZIP) [file pone.0170656.s002.zip › stemcells_code.R]

#!1 Preps
library(car)
library(lmtest)
library(sandwich)
library(rms)
library(sp)
library(lme4)
library(stargazer)

 
#!Load Data
#Data for analysis 
mydata     <-  read.table("stemcells_data.csv", header= TRUE, sep = ";", quote="\"", dec=".", na.strings = "NA") 
#Basic info for ref 516 (Stem cell) - infos for Graph 
myref     <-  read.table("Ref516.csv", header= TRUE, sep = ";", quote="\"", dec=".", na.strings = "NA")
         
# make MapFrame
mapFrame <- data.frame(IDSort=seq(1:27), Canton=c("AG", "AR", "AI","BL",
                                "BS","BE","FR", "GE",
                                "GL","GR","JU", "Lake", 
                                "LU", "NE","NW","OW",
                                "SG","SH","SZ", "SO",
                                "TG","TI","UR","VS",
                                "VD","ZG", "ZH"))
maptoMerge <- unique(data.frame(Canton=myref$Canton, RefYes=myref$RefYes))
mapFrame <- merge(maptoMerge, mapFrame, by = "Canton", all.y=T)
mapFrame <- mapFrame[with(mapFrame, order(IDSort)), ]
rm(maptoMerge, myref)


#! Graph
con <- url("http://gadm.org/data/rda/CHE_adm1.RData")
print(load(con))
close(con)


#Verstärkung der Kontraste
gadm$RefYes <- mapFrame$RefYes

attributes(gadm)$data

spplot(gadm, "RefYes", col.regions=heat.colors(100), main="", colorkey=T)


#! Results
#!2 Tab 1
i101 <- lrm(VoteYes ~ 1
        + Politician
        + IsFemale + Age + Age2
      #  + IsMarried + IsDivorced + UniversityEdu + Catholic
        + CantonID
        ,
        data=subset(mydata), tol=1E-10,  x=T, y=T)
i101 <- robcov(i101, cluster=mydata$CantonID)
i101
#for DiscreteEffects function, please directly contact the corresponding author
d101 <- DiscreteEffects(i101)
d101
   
i102 <- lrm(VoteYes ~ 1
        + Politician
        + IsFemale + Age + Age2
        + IsMarried + IsDivorced + UniversityEdu + Catholic
        + CantonID
        ,
        data=subset(mydata), tol=1E-10,  x=T, y=T)
i102 <- robcov(i102, cluster=mydata$CantonID)
i102
d102 <- DiscreteEffects(i102)
d102

i103 <- lrm(VoteYes ~ 1
        + Politician
        + IsFemale + Age + Age2
        + IsMarried + IsDivorced + UniversityEdu + Catholic
        + PartyLeft + PartyRight
        + CantonID
        ,
        data=subset(mydata), tol=1E-10,  x=T, y=T)
i103
i103 <- robcov(i103, cluster=mydata$CantonID)
i103
d103 <- DiscreteEffects(i103)
d103

i104 <- lrm(VoteYes ~ 1
        + Politician
        + IsFemale + Age + Age2
        + IsMarried + IsDivorced + UniversityEdu + Catholic 
        + PartySocialDem + PartyLiberals + PartyRightConserv + PartyGreens + PartySmaller + PartyNA
        + CantonID
         ,
        data=subset(mydata), tol=1E-10,  x=T, y=T)
i104 <- robcov(i104, cluster=mydata$CantonID)
i104
d104 <- DiscreteEffects(i104)
d104

i105 <- ols(VoteYes ~ 1
        + Politician
        + IsFemale + Age + Age2
        + IsMarried + IsDivorced + UniversityEdu + Catholic 
        + PartyLeft + PartyRight 
        + CantonID
        ,
        data=subset(mydata), tol=1E-10,  x=T, y=T)
i105 <- robcov(i105, cluster=mydata$CantonID)
i105

i106 <- ols(VoteYes ~ 1
        + Politician
        + IsFemale + Age + Age2
        + IsMarried + IsDivorced + UniversityEdu + Catholic 
        + PartySocialDem + PartyLiberals + PartyRightConserv + PartyGreens + PartySmaller  + PartyNA
        + CantonID
        ,
        data=subset(mydata), tol=1E-10,  x=T, y=T)
i106 <- robcov(i106, cluster=mydata$CantonID)
i106


#!2 Tab 2
#citizens
i201 <- lrm(VoteYes ~ 1
        + IsFemale + Age + Age2
        + IsMarried + IsDivorced + UniversityEdu + Catholic 
        + PartySocialDem + PartyLiberals + PartyRightConserv + PartyGreens + PartySmaller + PartyNA
        + CantonID
        ,
        data=subset(mydata, Politician==0), tol=1E-10,  x=T, y=T)
i201 <- robcov(i201, cluster=subset(mydata, Politician==0)$CantonID)
i201
#for DiscreteEffects function, please directly contact the corresponding author
d201 <- DiscreteEffects(i201)
d201

i202 <- lrm(VoteYes ~ 1
        + IsFemale + Age + Age2
        + IsMarried + IsDivorced + UniversityEdu + Catholic 
        + PartySocialDem + PartyLiberals + PartyRightConserv + PartyGreens + PartySmaller + PartyNA
        + ChurchNeverSeldom + LowIncome + ImpactCountry
        + CantonID
        ,
        data=subset(mydata, Politician==0), tol=1E-10,  x=T, y=T)
i202 <- robcov(i202, cluster=subset(mydata, Politician==0)$CantonID)
i202
d202 <- DiscreteEffects(i202)
d202

i203 <- ols(VoteYes ~ 1
        + IsFemale + Age + Age2
        + IsMarried + IsDivorced + UniversityEdu + Catholic 
        + PartySocialDem + PartyLiberals + PartyRightConserv + PartyGreens + PartySmaller + PartyNA
        + ChurchNeverSeldom + LowIncome + ImpactCountry
        + CantonID
        ,
        data=subset(mydata, Politician==0), tol=1E-10,  x=T, y=T)
i203 <- robcov(i203, cluster=subset(mydata, Politician==0)$CantonID)
i203

#politician
i204 <- lrm(VoteYes ~ 1
        + IsFemale + Age + Age2
        + IsMarried + IsDivorced + UniversityEdu + Catholic 
        + PartySocialDem + PartyLiberals + PartyRightConserv + PartyGreens + PartySmaller
#        + CantonID
        ,
        data=subset(mydata, Politician==1), tol=1E-10,  x=T, y=T)
i204 <- robcov(i204, cluster=subset(mydata, Politician==1)$CantonID)
i204
d204 <- DiscreteEffects(i204)
d204

i205 <- lrm(VoteYes ~ 1
        + IsFemale + Age + Age2
        + IsMarried + IsDivorced + UniversityEdu + Catholic 
        + PartySocialDem + PartyLiberals + PartyRightConserv + PartyGreens + PartySmaller
        + NoInterests + TimeinParliament + CantonYes
        ,
        data=subset(mydata, Politician==1), tol=1E-10,  x=T, y=T)
i205 <- robcov(i205, cluster=subset(mydata, Politician==1)$CantonID)
i205
d205 <- DiscreteEffects(i205)
d205

i206 <- ols(VoteYes ~ 1
        + IsFemale + Age + Age2
        + IsMarried + IsDivorced + UniversityEdu + Catholic 
        + PartySocialDem + PartyLiberals + PartyRightConserv + PartyGreens + PartySmaller
        + NoInterests + TimeinParliament + CantonYes
        ,
        data=subset(mydata, Politician==1), tol=1E-10,  x=T, y=T)
i206 <- robcov(i206, cluster=subset(mydata, Politician==1)$CantonID)
i206


i207 <- lrm(MatchConstituency ~ 1
        + IsFemale + Age + Age2
        + IsMarried + IsDivorced + UniversityEdu + Catholic 
        + PartySocialDem + PartyLiberals + PartyRightConserv + PartyGreens + PartySmaller
        + NoInterests + TimeinParliament
#        + CantonID
        ,
        data=subset(mydata, Politician==1), tol=1E-10,  x=T, y=T)
i207 <- robcov(i207, cluster=subset(mydata, Politician==1)$CantonID)
i207
d207 <- DiscreteEffects(i207)
d207

i208 <- ols(MatchConstituency ~ 1
        + IsFemale + Age + Age2
        + IsMarried + IsDivorced + UniversityEdu + Catholic 
        + PartySocialDem + PartyLiberals + PartyRightConserv + PartyGreens + PartySmaller
        + NoInterests + TimeinParliament
#        + CantonID
        ,
        data=subset(mydata, Politician==1), tol=1E-10,  x=T, y=T)
i208 <- robcov(i208, cluster=subset(mydata, Politician==1)$CantonID)
i208


#! Appendix
#!2 Tab A1

yx <- mydata[,
             c("VoteYes", "Politician"
               , "IsFemale", "Age"
               , "IsMarried", "IsDivorced", "UniversityEdu", "Catholic"
               , "PartyLeft", "PartyRight"
               , "PartySocialDem", "PartyLiberals", "PartyRightConserv", "PartyGreens", "PartySmaller", "PartyNA"
               , "ChurchNeverSeldom", "LowIncome", "ImpactCountry"              
               , "NoInterests", "TimeinParliament", "CantonYes"                
               
             )
             ]
#yx <- subset(yx, Politician==0)
yx <- subset(yx, Politician==1)


n <- length(yx)+1
summaryStats <- matrix(0,11,n)
summaryStats[,1] <- c("Desc", "Min","1st Qu.","Median","Mean","3rd Qu.","Max","SD","Cor","Corpvalue", "N")
i <- 2
for (i in 2:n){
    summaryStats[,i] <- c(names(yx)[c(i-1)],summary(yx[,c(i-1)])[1:6],
    sd(yx[,c(i-1)], na.rm=T),
    cor.test(yx$VoteYes, yx[,c(i-1)])$estimate,
    cor.test(yx$VoteYes, yx[,c(i-1)])$p.value,
    cor.test(yx$VoteYes, yx[,c(i-1)])$parameter+2 )
}

write.table(t(summaryStats), file="out/App01pol.csv", sep=";")
