# Supplementary material for: Voting on Embryonic Stem Cell Research: Citizens More Supportive than Politicians
Source: PLoS One. 2017 Jan 26;12(1):e0170656. doi: 10.1371/journal.pone.0170656 (PMC5268364; doi:10.1371/journal.pone.0170656)
Supplement: S1 ZIP File — (ZIP) [file pone.0170656.s002.zip › out/App01a.csv]

V1	V2	V3	V4	V5	V6	V7	V8	V9	V10	V11
1	Desc	Min	1st Qu.	Median	Mean	3rd Qu.	Max	SD	Cor	Corpvalue	N
2	VoteYes	0	0	1	0.6862	1	1	0.464399334767686	1	0	631
3	Politician	0	0	0	0.2536	1	1	0.435397058379361	-0.053334287210704	0.180884041838461	631
4	IsFemale	0	0	0	0.4485	1	1	0.497734661464472	-0.118100137173262	0.00296673898371544	631
5	Age	18	40	52	51.36	62	91	14.4903235477161	0.0515637322182083	0.195817948312305	631
6	IsMarried	0	0	1	0.6498	1	1	0.477422750906403	0.0404704935547606	0.310102327260352	631
7	IsDivorced	0	0	0	0.07924	0	1	0.270326184114535	-0.0545028600232778	0.171500560167198	631
8	UniversityEdu	0	0	0	0.2964	1	1	0.457011716153131	0.0050728840679921	0.8987998765434	631
9	Catholic	0	0	0	0.439	1	1	0.496657000339991	-0.0280840135902975	0.481306679887722	631
10	PartyLeft	0	0	0	0.2441	0	1	0.429867484095652	-0.212112093402527	7.4919879511959e-08	631
11	PartyRight	0	0	0	0.2076	0	1	0.405915556409737	0.0766775853989074	0.0542124957253107	631
12	PartySocialDem	0	0	0	0.2409	0	1	0.427961396811051	-0.0583365328860014	0.143265509134201	631
13	PartyLiberals	0	0	0	0.1601	0	1	0.366955724729366	0.23931032141675	1.14210041424201e-09	631
14	PartyRightConserv	0	0	0	0.1363	0	1	0.343370137522233	0.0894456117749323	0.0246465262923019	631
15	PartyGreens	0	0	0	0.08875	0	2	0.412176012131017	-0.219153128993081	2.66853862244309e-08	631
16	PartySmaller	0	0	0	0.3756	1	1	0.484660169176761	-0.117296111688201	0.00316957781815165	631
17	PartyNA	0	0	0	0.3074	1	1	0.461802871563438	0.0138760743398291	0.727923823057938	631
18	ChurchNeverSeldom	0	0	1	2536	9999	9999	4353.33830869945	-0.0533179841054379	0.181017591017977	631
19	LowIncome	0	0	0	2536	9999	9999	4353.39192216052	-0.0533394678186488	0.180841619444278	631
20	ImpactCountry	0	7	9	2541	9999	9999	4350.31788695041	-0.0532116487429359	0.181890444071108	631
21	NoInterests	0	24.5	9999	7465	9999	9999	4351.67477837226	0.0534054955201473	0.180301584441583	631
22	TimeinParliament	0.05029	18.81	9999	7465	9999	9999	4351.41059945029	0.0533527380318476	0.180732987396148	631
23	CantonYes	0.5365	0.8456	9999	7464	9999	9999	4353.24674873192	0.0533347974171971	0.180879863588278	631
