# Supplementary material for: Voting on Embryonic Stem Cell Research: Citizens More Supportive than Politicians
Source: PLoS One. 2017 Jan 26;12(1):e0170656. doi: 10.1371/journal.pone.0170656 (PMC5268364; doi:10.1371/journal.pone.0170656)
Supplement: S1 ZIP File — (ZIP) [file pone.0170656.s002.zip › out/App01citizen.csv]

V1	V2	V3	V4	V5	V6	V7	V8	V9	V10	V11
1	Desc	Min	1st Qu.	Median	Mean	3rd Qu.	Max	SD	Cor	Corpvalue	N
2	VoteYes	0	0	1	0.7006	1	1	0.458466010520461	1	0	471
3	Politician	0	0	0	0	0	0	0	NA	NA	471
4	IsFemale	0	0	1	0.5138	1	1	0.500340941716012	-0.0886177182145334	0.054618178784703	471
5	Age	18	39	51	51.51	64	91	16.0388979784295	0.0319001554176516	0.489785260680444	471
6	IsMarried	0	0	1	0.6327	1	1	0.482582757942657	0.0212546040839418	0.645440813464346	471
7	IsDivorced	0	0	0	0.08705	0	1	0.282206344745456	-0.0448303718641235	0.331630153603904	471
8	UniversityEdu	0	0	0	0.2208	0	1	0.415231525824869	0.046200824226871	0.317046810995925	471
9	Catholic	0	0	0	0.4161	1	1	0.493440736279896	-0.0218651877227625	0.635980850487659	471
10	PartyLeft	0	0	0	0.2251	0	1	0.41806131504137	-0.0806753778267311	0.0802807009997608	471
11	PartyRight	0	0	0	0.172	0	1	0.377759530891403	-0.0215185304645666	0.641344583828529	471
12	PartySocialDem	0	0	0	0.2527	1	1	0.434996166748172	0.0173280661198906	0.707592157903989	471
13	PartyLiberals	0	0	0	0.1401	0	1	0.347488228353158	0.197097575869811	1.64375886388957e-05	471
14	PartyRightConserv	0	0	0	0.0828	0	1	0.275876555175721	-0.0391087032457175	0.397091731874397	471
15	PartyGreens	0	0	0	0.06369	0	2	0.351559359034169	-0.119058370781139	0.00970385717473325	471
16	PartySmaller	0	0	0	0.4565	1	1	0.498631637091919	-0.0617708012567773	0.180798974058053	471
17	PartyNA	0	0	0	0.4119	1	1	0.492698643942322	-0.00869925339251837	0.850643252406212	471
18	ChurchNeverSeldom	0	0	0	0.4522	1	1	0.498241928836142	0.193407216131712	2.37625701202671e-05	471
19	LowIncome	0	0	0	0.3291	1	1	0.470381256481305	-0.0651036133835123	0.158346091535987	471
20	ImpactCountry	0	6	8	7.391	10	10	2.58066414673153	0.28068458657604	5.62991431252158e-10	471
21	NoInterests	9999	9999	9999	9999	9999	9999	0	NA	NA	471
22	TimeinParliament	9999	9999	9999	9999	9999	9999	0	NA	NA	471
23	CantonYes	9999	9999	9999	9999	9999	9999	0	NA	NA	471
