# Supplementary material for: Voting on Embryonic Stem Cell Research: Citizens More Supportive than Politicians
Source: PLoS One. 2017 Jan 26;12(1):e0170656. doi: 10.1371/journal.pone.0170656 (PMC5268364; doi:10.1371/journal.pone.0170656)
Supplement: S1 ZIP File — (ZIP) [file pone.0170656.s002.zip › out/App01pol.csv]

V1	V2	V3	V4	V5	V6	V7	V8	V9	V10	V11
1	Desc	Min	1st Qu.	Median	Mean	3rd Qu.	Max	SD	Cor	Corpvalue	N
2	VoteYes	0	0	1	0.6438	1	1	0.480393902840984	1	0	160
3	Politician	1	1	1	1	1	1	0	NA	NA	160
4	IsFemale	0	0	0	0.2562	1	1	0.43793217647824	-0.280826140507752	0.000321897067576304	160
5	Age	25	46.75	52	50.92	56.25	69	8.44290619954644	0.161839268478238	0.0408972200505713	160
6	IsMarried	0	0	1	0.7	1	1	0.459696372312183	0.111070549246834	0.162035541430691	160
7	IsDivorced	0	0	0	0.05625	0	1	0.231127262175527	-0.101605245183544	0.201090726028036	160
8	UniversityEdu	0	0	1	0.5188	1	1	0.501217072194393	-0.0373847975692693	0.638826047754056	160
9	Catholic	0	0	1	0.5062	1	1	0.501530675899216	-0.0298565068265257	0.707823555780738	160
10	PartyLeft	0	0	0	0.3	1	1	0.459696372312183	-0.538264969426966	2.12325611141109e-13	160
11	PartyRight	0	0	0	0.3125	1	1	0.464967707000668	0.332601665210844	1.73036651458514e-05	160
12	PartySocialDem	0	0	0	0.2062	0	1	0.405882453473584	-0.29816269374683	0.000128458486231643	160
13	PartyLiberals	0	0	0	0.2188	0	1	0.414696600468646	0.362068714199364	2.54419790279847e-06	160
14	PartyRightConserv	0	0	0	0.2938	1	1	0.45690887852004	0.365151454485605	2.05838954636661e-06	160
15	PartyGreens	0	0	0	0.1625	0	2	0.548152987872188	-0.399755265864288	1.63275570284805e-07	160
16	PartySmaller	0	0	0	0.1375	0	1	0.345455673917088	-0.46093099412974	8.59798709476337e-10	160
17	PartyNA	0	0	0	0	0	0	0	NA	NA	160
18	ChurchNeverSeldom	9999	9999	9999	9999	9999	9999	0	NA	NA	160
19	LowIncome	9999	9999	9999	9999	9999	9999	0	NA	NA	160
20	ImpactCountry	9999	9999	9999	9999	9999	9999	0	NA	NA	160
21	NoInterests	0	0	2.5	4.275	6	27	5.61439076372484	0.211441541739177	0.00727487339234356	160
22	TimeinParliament	0.05029	0.05029	4.039	4.881	8.048	20.07	4.51262455980639	0.0681748872279266	0.391672954502131	160
23	CantonYes	0.5365	0.6156	0.6426	0.6625	0.6819	0.8456	0.0801750156403975	0.106110822990573	0.181726762006789	160
