# Supplementary material for: Voting on Embryonic Stem Cell Research: Citizens More Supportive than Politicians
Source: PLoS One. 2017 Jan 26;12(1):e0170656. doi: 10.1371/journal.pone.0170656 (PMC5268364; doi:10.1371/journal.pone.0170656)
Supplement: S1 ZIP File — (ZIP) [file pone.0170656.s002.zip › out/tab01.csv]

101	102	103	104	105	106
Politician	-0.1223** (0.0487)	-0.1273*** (0.0454)	-0.1082** (0.0490)	-0.1442*** (0.0528)	-0.0887** (0.0383)	-0.0994** (0.0392)	-0.5144** (0.2009)	-0.5451*** (0.1876)	-0.4689** (0.2004)	-0.5952** (0.2366)
IsFemale	-0.1660*** (0.0504)	-0.1623*** (0.0513)	-0.1195** (0.0587)	-0.1295*** (0.0485)	-0.1040** (0.0480)	-0.0976*** (0.0370)	-0.6893*** (0.2109)	-0.6865*** (0.2170)	-0.5150** (0.2494)	-0.5314*** (0.2030)
Age	0.0646 (0.1430)	0.1293 (0.1721)	0.0853 (0.1872)	0.1576 (0.2095)	0.0037 (0.0073)	0.0058 (0.0067)	0.0131 (0.0292)	0.0271 (0.0364)	0.0180 (0.0397)	0.0289 (0.0391)
Age2	-0.0328 (0.1494)	-0.0959 (0.1714)	-0.0770 (0.1905)	-0.1447 (0.2187)	-3.3e-05 (7.2e-05)	-5.3e-05 (6.7e-05)	-6.6e-05 (3.0e-04)	-2.0e-04 (3.6e-04)	-1.6e-04 (4.0e-04)	-2.6e-04 (4.0e-04)
IsMarried		-0.0188 (0.0429)	-0.0323 (0.0376)	-0.0220 (0.0499)	-0.0345 (0.0365)	-0.0244 (0.0345)		-0.0888 (0.2047)	-0.1551 (0.1873)	-0.0881 (0.1998)
IsDivorced		-0.1483* (0.0878)	-0.1302 (0.0795)	-0.1578* (0.0822)	-0.1098 (0.0675)	-0.1185* (0.0674)		-0.6301* (0.3558)	-0.5587* (0.3277)	-0.6554* (0.3578)
UniversityEdu		0.0012 (0.0277)	0.0295 (0.0276)	-0.0036 (0.0450)	0.0239 (0.0245)	-0.0025 (0.0271)		0.0057 (0.1288)	0.1413 (0.1334)	-0.0144 (0.1802)
Catholic		-0.0239 (0.0394)	-0.0426 (0.0461)	-0.0269 (0.0493)	-0.0380 (0.0369)	-0.0236 (0.0340)		-0.1089 (0.1751)	-0.1921 (0.1984)	-0.1077 (0.1981)
PartyLeft			-0.2362*** (0.0633)		-0.2081*** (0.0564)				-0.9841*** (0.2597)
PartyRight			0.0310 (0.0532)		0.0267 (0.0448)				0.1488 (0.2589)
PartySocialDem				0.1314 (0.0971)		0.1258 (0.0835)				0.5372 (0.3975)
PartyLiberals				0.4367*** (0.0806)		0.3919*** (0.0666)				2.6437*** (0.4936)
PartyRightConserv				0.3010*** (0.0996)		0.2843*** (0.0870)				1.3834*** (0.4588)
PartyGreens				-0.1101* (0.0606)		-0.0681 (0.0498)				-0.4485* (0.2573)
PartySmaller				-0.2081 (0.1311)		-0.1956 (0.1252)				-0.8897 (0.5883)
PartyNA				0.3077*** (0.0719)		0.3306*** (0.0882)				1.4251*** (0.4216)
CantonID
R2					0.1228	0.2057	0.1208	0.1274	0.1725	0.2892
Brier							0.1973	0.1958	0.1872	0.1689
n. Obs.					631.0000	631.0000	631.0000	631.0000	631.0000	631.0000
