# Supplementary material for: Voting on Embryonic Stem Cell Research: Citizens More Supportive than Politicians
Source: PLoS One. 2017 Jan 26;12(1):e0170656. doi: 10.1371/journal.pone.0170656 (PMC5268364; doi:10.1371/journal.pone.0170656)
Supplement: S1 ZIP File — (ZIP) [file pone.0170656.s002.zip › out/tab02.csv]

101	102	103	104	105	106	107	108
IsFemale	-0.0678** (0.0323)	-0.0907 (0.0577)	-0.0769 (0.0497)	-0.0411 (0.1551)	-0.1285 (0.1418)	-0.0465 (0.0935)	-0.0478 (0.1553)	-0.0329 (0.0897)	-0.3974* (0.2076)	-0.4839 (0.3098)	-0.1647 (0.6241)	-0.5959 (0.7030)	-0.1969 (0.6489)
Age	0.0868 (0.1734)	0.1853 (0.2297)	0.0066 (0.0079)	-0.1960 (0.3520)	-0.5344* (0.3034)	-0.0106 (0.0220)	-0.2509 (0.3475)	-0.0065 (0.0219)	0.0227 (0.0424)	0.0445 (0.0491)	-0.0837 (0.1541)	-0.2575 (0.1855)	-0.1089 (0.1579)
Age2	-0.0830 (0.1696)	-0.1790 (0.2101)	-6.6e-05 (7.7e-05)	0.2965 (0.3488)	0.5918** (0.2714)	1.3e-04 (2.1e-04)	0.3170 (0.3287)	9.9e-05 (2.1e-04)	-2.2e-04 (4.3e-04)	-4.5e-04 (4.9e-04)	0.0013 (0.0016)	0.0030 (0.0019)	0.0014 (0.0015)
IsMarried	-0.0179 (0.0403)	-0.0243 (0.0527)	-0.0314 (0.0494)	-0.0826 (0.1585)	-0.1572 (0.1729)	-0.0619 (0.0882)	-0.1054 (0.1675)	-0.0494 (0.0934)	-0.1142 (0.2609)	-0.1420 (0.2966)	-0.3334 (0.6557)	-0.6377 (0.6822)	-0.4233 (0.6741)
IsDivorced	-0.0776 (0.0564)	-0.1177* (0.0696)	-0.1610* (0.0903)	-0.0733 (0.2239)	0.0026 (0.2586)	-0.0733 (0.1051)	-0.1064 (0.1986)	-0.0472 (0.1010)	-0.6305 (0.4441)	-0.9749* (0.5116)	-0.2954 (0.9125)	0.0108 (1.0898)	-0.4516 (0.8773)
UniversityEdu	0.0102 (0.0394)	-0.0053 (0.0400)	-0.0048 (0.0386)	0.0105 (0.1506)	0.0078 (0.1367)	0.0129 (0.0695)	-0.0147 (0.1480)	0.0072 (0.0732)	0.0659 (0.2498)	-0.0327 (0.2480)	0.0419 (0.6026)	0.0331 (0.5794)	-0.0595 (0.5993)
Catholic	0.0476 (0.0383)	0.0387 (0.0422)	0.0312 (0.0315)	-0.0444 (0.1462)	-0.1809* (0.1051)	-0.0694 (0.0499)	-0.0568 (0.1485)	-0.0222 (0.0651)	0.2879 (0.2061)	0.2210 (0.2225)	-0.1778 (0.5843)	-0.7337 (0.4502)	-0.2283 (0.6050)
PartySocialDem	0.2506*** (0.0760)	0.2405** (0.1028)	0.2320*** (0.0888)	-0.1480 (0.1920)	-0.1737 (0.2375)	-0.1514 (0.1778)	-0.1324 (0.2069)	-0.1434 (0.1762)	1.2210*** (0.4446)	1.1311** (0.4988)	-0.6107 (0.7831)	-0.8488 (1.1121)	-0.5710 (0.8543)
PartyLiberals	0.5755*** (0.0849)	0.5713*** (0.0892)	0.4005*** (0.0806)	0.4662** (0.1903)	0.5609*** (0.1959)	0.4004*** (0.1123)	0.5184** (0.2048)	0.4211*** (0.1120)	2.6371*** (0.5184)	2.5988*** (0.5301)	3.3285*** (1.0340)	3.3279*** (1.0277)	3.3495*** (1.0403)
PartyRightConserv	0.1635* (0.0904)	0.1454 (0.1246)	0.1716 (0.1123)	0.4037*** (0.1557)	0.4753*** (0.1695)	0.3871*** (0.1269)	0.4462*** (0.1684)	0.3887*** (0.1234)	0.8548* (0.5041)	0.7337 (0.5960)	2.2323*** (0.7196)	2.2860*** (0.7198)	2.2857*** (0.7143)
PartyGreens	-0.0583 (0.0496)	-0.0735 (0.0670)	-0.1081 (0.1021)	-0.4815*** (0.1858)	-0.3754* (0.2027)	-0.0858* (0.0518)	-0.4253** (0.2079)	-0.1061* (0.0562)	-0.4446 (0.3804)	-0.5261 (0.5354)	-4.0218*** (0.3343)	-4.1720*** (0.5316)	-4.0600*** (0.3582)
PartySmaller	0.0241 (0.1359)	0.0469 (0.2116)	0.0849 (0.2180)	-0.3069 (0.2071)	-0.3268 (0.2291)	-0.3460* (0.1995)	-0.2545 (0.2225)	-0.2887 (0.2048)	0.1516 (0.8262)	0.2647 (1.1287)	-1.4322 (0.9790)	-2.3168* (1.3495)	-1.2416 (1.0467)
PartyNA	0.1595 (0.1636)	0.1443 (0.2422)	0.1186 (0.2035)						0.8369 (0.7495)	0.7287 (1.0638)
ChurchNeverSeldom		0.2000*** (0.0730)	0.1540*** (0.0355)							0.9655*** (0.2430)
LowIncome		0.0216 (0.0515)	0.0138 (0.0425)							0.1268 (0.2966)
ImpactCountry		0.1613*** (0.0421)	0.0458*** (0.0092)							0.2450*** (0.0514)
NoInterests					0.0674 (0.0727)	0.0060 (0.0046)	0.0864 (0.0604)	0.0052 (0.0043)				0.0473 (0.0539)	0.0584 (0.0429)
TimeinParliament					0.0694 (0.1498)	0.0022 (0.0077)	0.0480 (0.1099)	0.0019 (0.0077)				0.0367 (0.0765)	0.0244 (0.0554)
CantonYes					0.1908** (0.0773)	1.0903*** (0.2792)						12.1059*** (3.9301)
CantonFE
R2			0.2417			0.5061		0.4775	0.2297	0.3326	0.5876	0.6456	0.5955
Brier									0.1752	0.1553	0.1198	0.1084	0.1177
n. Obs.			471.0000			160.0000		160.0000	471.0000	471.0000	160.0000	160.0000	160.0000
